# Supplementary material for: Proteome Unravels Mechanism Differences in Embryogenesis Between Honey Bee Drone and Worker (Apis mellifera L.)
Source: Mol Cell Proteomics. 2026 May 5;25(6):101579. doi: 10.1016/j.mcpro.2026.101579 (PMC13240821; doi:10.1016/j.mcpro.2026.101579)
Supplement: Supplementary table-1 [file mmc1.xlsx]

## Sheet: S1
Table S1. Identified proteins in embryo. The -10lgP value is a conversion of the p-value, with a higher value indicating a more significant match. "#Peptides" indicates the total number of peptides assigned to the proteins, while "#Unique" represents the number of peptides exclusive to a single protein in the proteome. Sequence coverage is calculated as the percentage of amino acids in identified…
Protein Group	Protein ID	Accession	Description	-10lgP	Coverage (%)	Intensity	#Peptides	#Unique	#Spec	PTM	Avg. Mass
1549	28910	1477758343	basement membrane-specific heparan sulfate proteoglycan core protein isoform X7	96.95	1	7360000	2	2	2	Carbamidomethylation	427034
1478	1161	1477750964	carboxypeptidase D isoform X2	95.29	1	112000000	2	2	7		190333
1478	1162	1477750962	carboxypeptidase D isoform X1	95.29	1	112000000	2	2	7		190420
1463	1389	1477743524	uncharacterized protein LOC410161 isoform X7	91.12	1	46600000	2	2	7		290271
1463	1390	1477743520	putative uncharacterized protein DDB_G0282133 isoform X5	91.12	1	46600000	2	2	7		297466
1463	1383	1477743518	putative uncharacterized protein DDB_G0282133 isoform X4	91.12	1	46600000	2	2	7		298994
1463	1384	1477743514	putative uncharacterized protein DDB_G0282133 isoform X4	91.12	1	46600000	2	2	7		298994
1463	1385	1477743516	putative uncharacterized protein DDB_G0282133 isoform X4	91.12	1	46600000	2	2	7		298994
1463	1386	1477743512	putative uncharacterized protein DDB_G0282133 isoform X3	91.12	1	46600000	2	2	7		298948
1463	1387	1477743510	putative uncharacterized protein DDB_G0282133 isoform X2	91.12	1	46600000	2	2	7		299671
1463	1388	1477743508	putative uncharacterized protein DDB_G0282133 isoform X1	91.12	1	46600000	2	2	7		299763
1463	1732	1477743522	uncharacterized protein LOC410161 isoform X6	91.12	1	46600000	2	2	7		290918
1463	1377	1477743534	afadin isoform X12	91.12	1	46600000	2	2	7		251753
1463	1380	1477743532	uncharacterized protein LOC410161 isoform X11	91.12	1	46600000	2	2	7		260315
1463	1381	1477743528	putative uncharacterized protein DDB_G0282133 isoform X9	91.12	1	46600000	2	2	7		274692
2090	4339	1477716596	rho GTPase-activating protein 190	90.57	1	12900000	2	2	2		186014
1209	10877	1477726025	activating signal cointegrator 1 complex subunit 3 isoform X2	88.5	1	61800000	2	2	4		235576
1209	10878	1477726030	activating signal cointegrator 1 complex subunit 3 isoform X2	88.5	1	61800000	2	2	4		235576
1209	10879	1477726028	activating signal cointegrator 1 complex subunit 3 isoform X2	88.5	1	61800000	2	2	4		235576
1209	10880	1477726018	activating signal cointegrator 1 complex subunit 3 isoform X1	88.5	1	61800000	2	2	4		244772
1209	10881	1477726023	activating signal cointegrator 1 complex subunit 3 isoform X1	88.5	1	61800000	2	2	4		244772
1209	10882	1477726021	activating signal cointegrator 1 complex subunit 3 isoform X1	88.5	1	61800000	2	2	4		244772
3005	3190	1477734675	histone-lysine N-methyltransferase 2C isoform X10	73.12	1	6610000	2	2	3		638184
3005	12826	1477734673	histone-lysine N-methyltransferase 2C isoform X9	73.12	1	6610000	2	2	3		647808
3005	12827	1477734671	histone-lysine N-methyltransferase 2C isoform X8	73.12	1	6610000	2	2	3		649895
3005	12828	1477734669	histone-lysine N-methyltransferase 2C isoform X7	73.12	1	6610000	2	2	3		651440
3005	3202	1477734679	histone-lysine N-methyltransferase 2C isoform X12	73.12	1	6610000	2	2	3		653315
3005	50346	1477734667	histone-lysine N-methyltransferase 2C isoform X6	73.12	1	6610000	2	2	3		653755
3005	50347	1477734665	histone-lysine N-methyltransferase 2C isoform X5	73.12	1	6610000	2	2	3		654404
3005	12829	1477734663	histone-lysine N-methyltransferase 2C isoform X4	73.12	1	6610000	2	2	3		654754
3005	12830	1477734661	histone-lysine N-methyltransferase 2C isoform X4	73.12	1	6610000	2	2	3		654754
3005	12831	1477734659	histone-lysine N-methyltransferase 2C isoform X3	73.12	1	6610000	2	2	3		654692
3005	12832	1477734657	histone-lysine N-methyltransferase 2C isoform X2	73.12	1	6610000	2	2	3		655252
3005	12833	1477734649	histone-lysine N-methyltransferase 2C isoform X1	73.12	1	6610000	2	2	3		655842
3005	12834	1477734653	histone-lysine N-methyltransferase 2C isoform X1	73.12	1	6610000	2	2	3		655842
3005	3191	1477734647	histone-lysine N-methyltransferase 2C isoform X1	73.12	1	6610000	2	2	3		655842
3005	3192	1477734651	histone-lysine N-methyltransferase 2C isoform X1	73.12	1	6610000	2	2	3		655842
3005	50348	1477734655	histone-lysine N-methyltransferase 2C isoform X1	73.12	1	6610000	2	2	3		655842
3005	50358	1477734677	histone-lysine N-methyltransferase 2C isoform X11	73.12	1	6610000	2	2	3		629920
2129	2789	1477740582	CREB-binding protein-like isoform X6	72.8	1	19000000	2	2	4		288482
2129	2790	1477740580	histone acetyltransferase p300-like isoform X5	72.8	1	19000000	2	2	4		289801
2129	2791	1477740578	histone acetyltransferase p300-like isoform X4	72.8	1	19000000	2	2	4		290836
2129	2792	1477740576	histone acetyltransferase p300-like isoform X3	72.8	1	19000000	2	2	4		290923
2129	2793	1477740574	CREB-binding protein-like isoform X2	72.8	1	19000000	2	2	4		294307
2129	2794	1477740572	CREB-binding protein-like isoform X1	72.8	1	19000000	2	2	4		294394
2358	9611	66504949	E3 ubiquitin-protein ligase UBR2	72.09	1	39900000	2	2	4		202546
2358	9612	1477738728	E3 ubiquitin-protein ligase UBR2	72.09	1	39900000	2	2	4		202546
2555	37632	1477745545	E3 ubiquitin-protein ligase HECTD1 isoform X8	71.76	1	9410000	2	2	2		278039
2555	6277	1477745543	E3 ubiquitin-protein ligase HECTD1 isoform X7	71.76	1	9410000	2	2	2		278692
2555	6278	1477745541	E3 ubiquitin-protein ligase HECTD1 isoform X6	71.76	1	9410000	2	2	2		279233
2555	6110	1477745539	E3 ubiquitin-protein ligase HECTD1 isoform X5	71.76	1	9410000	2	2	2		279967
2555	6111	1477745537	E3 ubiquitin-protein ligase HECTD1 isoform X4	71.76	1	9410000	2	2	2		280507
2555	27099	1477745547	E3 ubiquitin-protein ligase HECTD1 isoform X9	71.76	1	9410000	2	2	2		283151
2555	27100	1477745535	E3 ubiquitin-protein ligase HECTD1 isoform X3	71.76	1	9410000	2	2	2		283691
2555	6112	1477745533	E3 ubiquitin-protein ligase HECTD1 isoform X2	71.76	1	9410000	2	2	2		284425
2555	26984	1477745531	E3 ubiquitin-protein ligase HECTD1 isoform X1	71.76	1	9410000	2	2	2		284966
2555	6113	1477745529	E3 ubiquitin-protein ligase HECTD1 isoform X1	71.76	1	9410000	2	2	2		284966
1885	859	571555701	disks large homolog 5 isoform X3	69.56	1	23300000	2	2	3		207885
2092	50292	1477724231	LOW QUALITY PROTEIN: uncharacterized protein LOC409759	68.92	1	26500000	2	2	4		229055
2318	37629	1477717706	ras GTPase-activating-like protein IQGAP1 isoform X2	66.52	1	22400000	2	2	3		187620
2318	37628	1477717703	ras GTPase-activating-like protein IQGAP1 isoform X1	66.52	1	22400000	2	2	3		190257
1372	728	1477755539	probable JmjC domain-containing histone demethylation protein 2C isoform X4	66.19	1	64700000	2	2	7	Carbamidomethylation	340466
1372	729	1477755536	probable JmjC domain-containing histone demethylation protein 2C isoform X3	66.19	1	64700000	2	2	7	Carbamidomethylation	340335
1372	730	1477755532	probable JmjC domain-containing histone demethylation protein 2C isoform X2	66.19	1	64700000	2	2	7	Carbamidomethylation	340852
1372	731	1477755528	probable JmjC domain-containing histone demethylation protein 2C isoform X1	66.19	1	64700000	2	2	7	Carbamidomethylation	340981
2310	5346	1477744630	LOW QUALITY PROTEIN: uncharacterized protein LOC724604	60.93	1	22700000	2	2	4	Carbamidomethylation	294488
3024	12622	328784311	RNA helicase aquarius isoform X1	44.25	1	30400000	2	2	2		168486
509	14305	1477719649	nesprin-1 isoform X5	148.19	1	27900000	3	3	8	Carbamidomethylation	915930
618	13553	1477739615	twitchin isoform X49	131.35	1	93700000	3	3	7	Carbamidomethylation	1045054
618	5795	1477739606	twitchin isoform X46	131.35	1	93700000	3	3	7	Carbamidomethylation	1045453
618	5820	1477739476	twitchin isoform X2	131.35	1	93700000	3	3	7	Carbamidomethylation	1069243
1769	1834	1477728711	chromodomain-helicase-DNA-binding protein 7 isoform X3	97.67	1	31800000	3	3	5	Carbamidomethylation	481844
1769	1835	1477728709	chromodomain-helicase-DNA-binding protein 7 isoform X2	97.67	1	31800000	3	3	5	Carbamidomethylation	481981
1769	1836	1477728705	chromodomain-helicase-DNA-binding protein 7 isoform X1	97.67	1	31800000	3	3	5	Carbamidomethylation	482194
1769	1837	1477728701	chromodomain-helicase-DNA-binding protein 7 isoform X1	97.67	1	31800000	3	3	5	Carbamidomethylation	482194
1769	1838	1477728707	chromodomain-helicase-DNA-binding protein 7 isoform X1	97.67	1	31800000	3	3	5	Carbamidomethylation	482194
1769	1839	1477728703	chromodomain-helicase-DNA-binding protein 7 isoform X1	97.67	1	31800000	3	3	5	Carbamidomethylation	482194
1769	1832	1477728715	chromodomain-helicase-DNA-binding protein 7 isoform X5	97.67	1	31800000	3	3	5	Carbamidomethylation	474540
1769	1833	1477728713	chromodomain-helicase-DNA-binding protein 7 isoform X4	97.67	1	31800000	3	3	5	Carbamidomethylation	474890
1085	4525	1477714134	dystrophin isoforms A/C/F/G/H isoform X3	125.22	1	134000000	4	4	7		485683
1085	4518	1477714158	dystrophin isoforms A/C/F/G/H isoform X10	125.22	1	134000000	4	4	7		478054
1085	4519	1477714155	dystrophin isoforms A/C/F/G/H isoform X9	125.22	1	134000000	4	4	7		480408
1085	4524	1477714151	dystrophin isoform X8	125.22	1	134000000	4	4	7		481607
1085	4520	1477714147	dystrophin isoforms A/C/F/G/H isoform X7	125.22	1	134000000	4	4	7		483873
1085	4522	1477714137	dystrophin isoforms A/C/F/G/H isoform X4	125.22	1	134000000	4	4	7		484505
1085	4523	1477714141	dystrophin isoforms A/C/F/G/H isoform X5	125.22	1	134000000	4	4	7		484602
1085	4521	1477714144	dystrophin isoforms A/C/F/G/H isoform X6	125.22	1	134000000	4	4	7		484558
1085	4526	1477714130	dystrophin isoforms A/C/F/G/H isoform X2	125.22	1	134000000	4	4	7		486582
1085	4527	1477714126	dystrophin isoforms A/C/F/G/H isoform X1	125.22	1	134000000	4	4	7		487508
1085	4536	1477714161	dystrophin isoforms A/C/F/G/H isoform X11	125.22	1	134000000	4	4	7		435070
1145	7992	1477758907	midasin	105.72	1	25500000	4	4	6		606813
1284	13921	1477752836	neurobeachin isoform X9	91.02	1	76200000	4	4	10		375220
1284	6632	1477752834	neurobeachin isoform X8	91.02	1	76200000	4	4	10		375106
1284	50045	1477752851	neurobeachin isoform X14	91.02	1	76200000	4	4	10		375449
1284	50046	1477752831	neurobeachin isoform X7	91.02	1	76200000	4	4	10		375621
1284	50047	1477752828	neurobeachin isoform X6	91.02	1	76200000	4	4	10		375520
1284	6633	1477752825	neurobeachin isoform X5	91.02	1	76200000	4	4	10		375765
1284	50048	1477752822	neurobeachin isoform X4	91.02	1	76200000	4	4	10		376614
1284	50049	1477752819	neurobeachin isoform X3	91.02	1	76200000	4	4	10		376685
1284	50050	1477752816	neurobeachin isoform X2	91.02	1	76200000	4	4	10		377028
1284	25837	1477752813	neurobeachin isoform X1	91.02	1	76200000	4	4	10		377099
1284	6634	1477752810	neurobeachin isoform X1	91.02	1	76200000	4	4	10		377099
1203	3038	1477746488	microtubule-associated protein futsch isoform X2	120.51	1	28700000	5	5	5		655451
1203	3039	1477746484	microtubule-associated protein futsch isoform X1	120.51	1	28700000	5	5	5		656305
881	6323	1477739308	uncharacterized protein LOC410793	105.69	1	35700000	5	5	8	Carbamidomethylation	500307
2482	12289	1477724385	serine/threonine-protein kinase mTOR	78.31	1	26100000	2	2	4		278891
3142	37787	1477719663	rab3 GTPase-activating protein non-catalytic subunit isoform X2	56.8	1	5180000	2	2	2		152410
3142	37788	1477719660	rab3 GTPase-activating protein non-catalytic subunit isoform X1	56.8	1	5180000	2	2	2		161436
1995	6236	1032017333	helicase domino isoform X4	56.11	1	3470000	2	2	3		317822
2160	15628	328784598	protein virilizer	53.21	1	14300000	2	2	3	Carbamidomethylation	166499
2698	4626	1477752054	AT-rich interactive domain-containing protein 2 isoform X4	39.4	1	8900000	2	2	3		191548
2698	4627	1477752052	AT-rich interactive domain-containing protein 2 isoform X3	39.4	1	8900000	2	2	3		193067
2698	4628	1477752050	AT-rich interactive domain-containing protein 2 isoform X2	39.4	1	8900000	2	2	3		194729
2698	4629	1477752048	AT-rich interactive domain-containing protein 2 isoform X1	39.4	1	8900000	2	2	3		197384
2698	4625	1477752056	AT-rich interactive domain-containing protein 2 isoform X5	39.4	1	8900000	2	2	3		190036
2293	10256	1477759024	vacuolar protein sorting-associated protein 13 isoform X5	64.7	1	22400000	3	3	6		371401
2293	18368	1477759022	vacuolar protein sorting-associated protein 13 isoform X4	64.7	1	22400000	3	3	6		373914
2293	10257	1477759020	vacuolar protein sorting-associated protein 13 isoform X3	64.7	1	22400000	3	3	6		376819
2293	16671	1477759018	vacuolar protein sorting-associated protein 13 isoform X2	64.7	1	22400000	3	3	6		378271
2293	18369	1477759016	vacuolar protein sorting-associated protein 13 isoform X1	64.7	1	22400000	3	3	6		380783
2531	3893	1477735266	fibrillin-2	86.36	1	45400000	2	2	5	Carbamidomethylation	284116
3576	4762	1477731647	inositol hexakisphosphate and diphosphoinositol-pentakisphosphate kinase 2 isoform X5	62.42	1	6050000	2	2	2		181494
3576	4763	1477731644	inositol hexakisphosphate and diphosphoinositol-pentakisphosphate kinase 2 isoform X4	62.42	1	6050000	2	2	2		183020
3576	4764	1477731642	inositol hexakisphosphate and diphosphoinositol-pentakisphosphate kinase 2 isoform X3	62.42	1	6050000	2	2	2		196388
3576	4765	1477731640	inositol hexakisphosphate and diphosphoinositol-pentakisphosphate kinase 2 isoform X2	62.42	1	6050000	2	2	2		196430
3576	4766	1477731638	inositol hexakisphosphate and diphosphoinositol-pentakisphosphate kinase 2 isoform X1	62.42	1	6050000	2	2	2		196981
2178	4485	328778989	histone-lysine N-methyltransferase SETD1	58.01	1	17700000	2	2	4		170151
1548	2526	1477742000	protein split ends isoform X4	90.83	1	6500000	3	3	5		499542
1548	2527	1477741998	protein split ends isoform X3	90.83	1	6500000	3	3	5		502340
1548	2535	1477741996	protein split ends isoform X2	90.83	1	6500000	3	3	5		502999
1548	2528	1477741994	protein split ends isoform X1	90.83	1	6500000	3	3	5		503453
1548	2529	1477741992	protein split ends isoform X1	90.83	1	6500000	3	3	5		503453
2141	5143	1477748928	dnaJ homolog subfamily C member 13 isoform X1	68.46	1	29100000	3	3	5		257804
1397	25048	1477745856	microtubule-actin cross-linking factor 1 isoform X31	135.28	1	52000000	6	6	11	Carbamidomethylation	902800
1397	3638	1477745836	microtubule-actin cross-linking factor 1 isoform X21	135.28	1	52000000	6	6	11	Carbamidomethylation	923809
1397	3632	1477745846	uncharacterized protein LOC408779 isoform X26	135.28	1	52000000	6	6	11	Carbamidomethylation	920229
1397	3634	1477745842	uncharacterized protein LOC408779 isoform X24	135.28	1	52000000	6	6	11	Carbamidomethylation	921077
1397	3631	1477745850	microtubule-actin cross-linking factor 1 isoform X28	135.28	1	52000000	6	6	11	Carbamidomethylation	921796
1397	3635	1477745844	microtubule-actin cross-linking factor 1 isoform X25	135.28	1	52000000	6	6	11	Carbamidomethylation	922372
1397	3636	1477745840	microtubule-actin cross-linking factor 1 isoform X23	135.28	1	52000000	6	6	11	Carbamidomethylation	922515
1397	3639	1477745838	microtubule-actin cross-linking factor 1 isoform X22	135.28	1	52000000	6	6	11	Carbamidomethylation	923781
1397	3640	1477745834	microtubule-actin cross-linking factor 1 isoform X20	135.28	1	52000000	6	6	11	Carbamidomethylation	923376
1397	3641	1477745832	microtubule-actin cross-linking factor 1 isoform X19	135.28	1	52000000	6	6	11	Carbamidomethylation	924359
1397	3642	1477745830	microtubule-actin cross-linking factor 1 isoform X18	135.28	1	52000000	6	6	11	Carbamidomethylation	924077
1397	3643	1477745826	microtubule-actin cross-linking factor 1 isoform X16	135.28	1	52000000	6	6	11	Carbamidomethylation	924648
1397	3644	1477745824	microtubule-actin cross-linking factor 1 isoform X15	135.28	1	52000000	6	6	11	Carbamidomethylation	924938
1397	3646	1477745822	microtubule-actin cross-linking factor 1 isoform X14	135.28	1	52000000	6	6	11	Carbamidomethylation	925262
1397	3647	1477745820	microtubule-actin cross-linking factor 1 isoform X13	135.28	1	52000000	6	6	11	Carbamidomethylation	925794
1397	3648	1477745818	microtubule-actin cross-linking factor 1 isoform X12	135.28	1	52000000	6	6	11	Carbamidomethylation	925527
1397	3649	1477745816	microtubule-actin cross-linking factor 1 isoform X11	135.28	1	52000000	6	6	11	Carbamidomethylation	925944
1397	3650	1477745814	microtubule-actin cross-linking factor 1 isoform X10	135.28	1	52000000	6	6	11	Carbamidomethylation	926255
1397	3651	1477745810	microtubule-actin cross-linking factor 1 isoform X8	135.28	1	52000000	6	6	11	Carbamidomethylation	927110
1397	3652	1477745812	microtubule-actin cross-linking factor 1 isoform X9	135.28	1	52000000	6	6	11	Carbamidomethylation	926825
1397	3654	1477745806	microtubule-actin cross-linking factor 1 isoform X6	135.28	1	52000000	6	6	11	Carbamidomethylation	927115
1397	3653	1477745808	microtubule-actin cross-linking factor 1 isoform X7	135.28	1	52000000	6	6	11	Carbamidomethylation	927097
1397	3655	1477745804	microtubule-actin cross-linking factor 1 isoform X5	135.28	1	52000000	6	6	11	Carbamidomethylation	927244
1397	3657	1477745800	microtubule-actin cross-linking factor 1 isoform X3	135.28	1	52000000	6	6	11	Carbamidomethylation	927744
1397	3658	1477745798	uncharacterized protein LOC408779 isoform X2	135.28	1	52000000	6	6	11	Carbamidomethylation	927667
1397	3659	1477745792	microtubule-actin cross-linking factor 1 isoform X1	135.28	1	52000000	6	6	11	Carbamidomethylation	927957
1397	3660	1477745794	microtubule-actin cross-linking factor 1 isoform X1	135.28	1	52000000	6	6	11	Carbamidomethylation	927957
1397	3661	1477745796	microtubule-actin cross-linking factor 1 isoform X1	135.28	1	52000000	6	6	11	Carbamidomethylation	927957
1397	3633	1477745848	microtubule-actin cross-linking factor 1 isoform X27	135.28	1	52000000	6	6	11	Carbamidomethylation	921477
1397	3645	1477745828	microtubule-actin cross-linking factor 1 isoform X17	135.28	1	52000000	6	6	11	Carbamidomethylation	924586
2376	4340	1477758936	uncharacterized protein LOC100577280	99.89	1	6380000	2	2	3	Carbamidomethylation	282950
2033	4289	1477754938	uncharacterized protein LOC100577972 isoform X3	81.09	1	12400000	2	2	4		503190
2181	4529	1477753672	transcription initiation factor TFIID subunit 1 isoform X3	69.37	1	14800000	2	2	5		215919
2181	4530	1477753670	transcription initiation factor TFIID subunit 1 isoform X2	69.37	1	14800000	2	2	5		217303
2181	4531	1477753668	transcription initiation factor TFIID subunit 1 isoform X1	69.37	1	14800000	2	2	5		217643
1734	4662	1477752985	mediator of RNA polymerase II transcription subunit 12 isoform X1	62.12	1	84200000	2	2	5		250870
2030	4378	1477714513	centrosome-associated protein 350	61.38	1	3120000	2	2	2		357757
2687	4592	1477724286	transcription elongation factor SPT6-like isoform X2	54.35	1	14800000	2	2	3		203139
2040	4660	1477759317	bruchpilot isoform X3	50.56	1	107000000	2	2	4		220480
2040	4663	365733625	bruchpilot	50.56	1	107000000	2	2	4		223237
2704	4685	1477743219	DNA topoisomerase 2 isoform X3	50.24	1	7780000	2	2	2		171213
2704	4686	1477743215	DNA topoisomerase 2 isoform X1	50.24	1	7780000	2	2	2		173771
1896	4041	1477750996	uncharacterized protein LOC408874 isoform X9	89.63	1	5460000	3	3	6		499501
1896	4064	1477750994	uncharacterized protein LOC408874 isoform X8	89.63	1	5460000	3	3	6		422475
1896	4065	1477750988	uncharacterized protein LOC408874 isoform X7	89.63	1	5460000	3	3	6		426026
1896	4066	1477750992	uncharacterized protein LOC408874 isoform X7	89.63	1	5460000	3	3	6		426026
1896	4067	1477750990	uncharacterized protein LOC408874 isoform X7	89.63	1	5460000	3	3	6		426026
1896	4068	1477750986	uncharacterized protein LOC408874 isoform X6	89.63	1	5460000	3	3	6		427938
1896	4069	1477750982	uncharacterized protein LOC408874 isoform X5	89.63	1	5460000	3	3	6		428590
1896	4070	1477750984	uncharacterized protein LOC408874 isoform X5	89.63	1	5460000	3	3	6		428590
1896	4071	1477750978	uncharacterized protein LOC408874 isoform X5	89.63	1	5460000	3	3	6		428590
1896	4072	1477750980	uncharacterized protein LOC408874 isoform X5	89.63	1	5460000	3	3	6		428590
1896	4073	1477750976	uncharacterized protein LOC408874 isoform X4	89.63	1	5460000	3	3	6		433996
1896	4074	1477750974	uncharacterized protein LOC408874 isoform X3	89.63	1	5460000	3	3	6		436240
1896	4075	1477750970	uncharacterized protein LOC408874 isoform X2	89.63	1	5460000	3	3	6		440274
1896	4076	1477750967	uncharacterized protein LOC408874 isoform X1	89.63	1	5460000	3	3	6		441120
1920	4603	1477737034	uncharacterized protein LOC409952 isoform X3	76.81	1	19100000	3	3	5	Carbamidomethylation	281104
1920	4604	1032013022	uncharacterized protein LOC409952 isoform X2	76.81	1	19100000	3	3	5	Carbamidomethylation	289295
1920	4605	1032013020	uncharacterized protein LOC409952 isoform X1	76.81	1	19100000	3	3	5	Carbamidomethylation	290670
2230	2951	1477743622	uncharacterized protein LOC409888 isoform X3	53.81	1	9580000	2	2	3		250684
1950	3362	1477748406	DNA repair protein complementing XP-G cells	53.03	1	27000000	2	2	3		124781
1209	8713	1477729619	LOW QUALITY PROTEIN: uncharacterized protein LOC726709	64.98	1	34800000	2	2	7	Carbamidomethylation	269800
2022	6517	1477729296	mucin-5AC	58.56	1	17000000	2	2	4		286031
2022	6518	1477729294	mucin-5AC	58.56	1	17000000	2	2	4		286031
2022	6519	1477729290	mucin-5AC	58.56	1	17000000	2	2	4		286031
2022	6520	1477729292	mucin-5AC	58.56	1	17000000	2	2	4		286031
3123	9920	571532996	von Willebrand factor A domain-containing protein 8	57.46	1	3360000	2	2	2		209027
2623	12089	1477714584	phosphoinositide 3-kinase regulatory subunit 4 isoform X1	37.27	1	8830000	2	2	2	Carbamidomethylation	167200
2853	11517	1477749577	centromere-associated protein E	34.98	1	31000000	2	2	2		222359
1809	3716	1477752173	uncharacterized protein PF11_0213	40.55	1	198000000	2	2	4		535507
1076	28916	1477758357	basement membrane-specific heparan sulfate proteoglycan core protein isoform X14	88.37	1	26400000	2	2	5	Carbamidomethylation	427036
1708	100792	1477747360	putative epidermal cell surface receptor isoform X3	82.71	1	11600000	2	2	4		171255
1708	100793	1477747357	putative epidermal cell surface receptor isoform X2	82.71	1	11600000	2	2	4		171734
1708	12295	1477747354	putative epidermal cell surface receptor isoform X1	82.71	1	11600000	2	2	4		173442
203	25348	1477739528	twitchin isoform X20	181.44	1	57700000	7	7	17	Carbamidomethylation	1066863
203	5818	1477739484	twitchin isoform X5	181.44	1	57700000	7	7	17	Carbamidomethylation	1069005
203	5801	1477739582	twitchin isoform X38	181.44	1	57700000	7	7	17	Carbamidomethylation	1060765
203	25345	1477739579	twitchin isoform X37	181.44	1	57700000	7	7	17	Carbamidomethylation	1060867
203	50035	1477739570	twitchin isoform X34	181.44	1	57700000	7	7	17	Carbamidomethylation	1062958
203	50036	1477739564	twitchin isoform X32	181.44	1	57700000	7	7	17	Carbamidomethylation	1063831
203	5796	1477739603	twitchin isoform X45	181.44	1	57700000	7	7	17	Carbamidomethylation	1045443
203	13554	1477739552	twitchin isoform X28	181.44	1	57700000	7	7	17	Carbamidomethylation	1064996
203	5823	1477739534	twitchin isoform X22	181.44	1	57700000	7	7	17	Carbamidomethylation	1065052
203	5805	1477739537	twitchin isoform X23	181.44	1	57700000	7	7	17	Carbamidomethylation	1065005
203	13555	1477739555	twitchin isoform X29	181.44	1	57700000	7	7	17	Carbamidomethylation	1065000
203	5806	1477739543	twitchin isoform X25	181.44	1	57700000	7	7	17	Carbamidomethylation	1064976
203	13556	1477739540	twitchin isoform X24	181.44	1	57700000	7	7	17	Carbamidomethylation	1065001
203	50038	1477739531	twitchin isoform X21	181.44	1	57700000	7	7	17	Carbamidomethylation	1065346
203	5807	1477739502	twitchin isoform X11	181.44	1	57700000	7	7	17	Carbamidomethylation	1067123
203	5808	1477739505	twitchin isoform X12	181.44	1	57700000	7	7	17	Carbamidomethylation	1067150
203	5809	1477739508	twitchin isoform X13	181.44	1	57700000	7	7	17	Carbamidomethylation	1067142
203	5810	1477739499	twitchin isoform X10	181.44	1	57700000	7	7	17	Carbamidomethylation	1067138
203	13560	1477739522	twitchin isoform X18	181.44	1	57700000	7	7	17	Carbamidomethylation	1067090
203	5811	1477739514	twitchin isoform X15	181.44	1	57700000	7	7	17	Carbamidomethylation	1067086
203	13561	1477739520	twitchin isoform X17	181.44	1	57700000	7	7	17	Carbamidomethylation	1067142
203	5812	1477739511	twitchin isoform X14	181.44	1	57700000	7	7	17	Carbamidomethylation	1067122
203	5813	1477739496	twitchin isoform X9	181.44	1	57700000	7	7	17	Carbamidomethylation	1067380
203	5815	1477739490	twitchin isoform X7	181.44	1	57700000	7	7	17	Carbamidomethylation	1067536
203	5816	1477739487	twitchin isoform X6	181.44	1	57700000	7	7	17	Carbamidomethylation	1068613
203	5819	1477739478	twitchin isoform X3	181.44	1	57700000	7	7	17	Carbamidomethylation	1069105
203	5821	1477739470	twitchin isoform X1	181.44	1	57700000	7	7	17	Carbamidomethylation	1069233
203	5822	1477739473	twitchin isoform X1	181.44	1	57700000	7	7	17	Carbamidomethylation	1069233
203	13557	1477739549	twitchin isoform X27	181.44	1	57700000	7	7	17	Carbamidomethylation	1065048
203	25346	1477739546	twitchin isoform X26	181.44	1	57700000	7	7	17	Carbamidomethylation	1064994
203	13558	1477739525	twitchin isoform X19	181.44	1	57700000	7	7	17	Carbamidomethylation	1067141
203	13559	1477739517	twitchin isoform X16	181.44	1	57700000	7	7	17	Carbamidomethylation	1067140
203	5802	1477739576	twitchin isoform X36	181.44	1	57700000	7	7	17	Carbamidomethylation	1062945
203	5798	1477739594	twitchin isoform X42	181.44	1	57700000	7	7	17	Carbamidomethylation	1058652
203	5797	1477739597	twitchin isoform X43	181.44	1	57700000	7	7	17	Carbamidomethylation	1058764
203	50037	1477739561	twitchin isoform X31	181.44	1	57700000	7	7	17	Carbamidomethylation	1065039
203	5804	1477739567	twitchin isoform X33	181.44	1	57700000	7	7	17	Carbamidomethylation	1063473
1722	87542	1477746280	protein bark beetle	45.36	1	51800000	2	2	2		332668
2858	63021	1477721805	supervillin isoform X3	68.83	1	7290000	2	2	2		262451
2858	63022	1477721803	supervillin isoform X2	68.83	1	7290000	2	2	2		264953
2858	26590	1477721801	supervillin isoform X1	68.83	1	7290000	2	2	2		265051
1245	9206	328778436	integrator complex subunit 1 isoform X1	48.46	1	4820000	2	2	2		234241
1245	39165	1032013689	integrator complex subunit 1 isoform X2	48.46	1	4820000	2	2	2		213637
1165	50240	1477744414	uncharacterized protein LOC409598	125.41	1	83200000	3	3	9		679288
1253	28902	1477758389	basement membrane-specific heparan sulfate proteoglycan core protein isoform X29	98.81	1	24300000	3	3	6	Carbamidomethylation	386049
1253	50074	1477758387	basement membrane-specific heparan sulfate proteoglycan core protein isoform X28	98.81	1	24300000	3	3	6	Carbamidomethylation	390312
1253	50075	1477758385	basement membrane-specific heparan sulfate proteoglycan core protein isoform X28	98.81	1	24300000	3	3	6	Carbamidomethylation	390312
1253	28904	1477758381	basement membrane-specific heparan sulfate proteoglycan core protein isoform X26	98.81	1	24300000	3	3	6	Carbamidomethylation	404285
1253	50076	1477758379	basement membrane-specific heparan sulfate proteoglycan core protein isoform X25	98.81	1	24300000	3	3	6	Carbamidomethylation	408344
1253	28905	1477758377	basement membrane-specific heparan sulfate proteoglycan core protein isoform X24	98.81	1	24300000	3	3	6	Carbamidomethylation	412205
1253	28908	1477758371	basement membrane-specific heparan sulfate proteoglycan core protein isoform X21	98.81	1	24300000	3	3	6	Carbamidomethylation	421897
1253	28906	1477758375	basement membrane-specific heparan sulfate proteoglycan core protein isoform X23	98.81	1	24300000	3	3	6	Carbamidomethylation	417774
1253	9482	1477758361	basement membrane-specific heparan sulfate proteoglycan core protein isoform X16	98.81	1	24300000	3	3	6	Carbamidomethylation	427334
1253	28914	1477758359	basement membrane-specific heparan sulfate proteoglycan core protein isoform X15	98.81	1	24300000	3	3	6	Carbamidomethylation	427478
1253	28915	1477758363	basement membrane-specific heparan sulfate proteoglycan core protein isoform X17	98.81	1	24300000	3	3	6	Carbamidomethylation	427530
1253	28917	1477758355	basement membrane-specific heparan sulfate proteoglycan core protein isoform X13	98.81	1	24300000	3	3	6	Carbamidomethylation	427695
1253	28907	1477758373	basement membrane-specific heparan sulfate proteoglycan core protein isoform X22	98.81	1	24300000	3	3	6	Carbamidomethylation	420179
1253	28918	1477758347	basement membrane-specific heparan sulfate proteoglycan core protein isoform X9	98.81	1	24300000	3	3	6	Carbamidomethylation	431242
1253	28919	1477758349	basement membrane-specific heparan sulfate proteoglycan core protein isoform X10	98.81	1	24300000	3	3	6	Carbamidomethylation	431339
1253	50077	1477758369	basement membrane-specific heparan sulfate proteoglycan core protein isoform X20	98.81	1	24300000	3	3	6	Carbamidomethylation	421920
1253	28920	1477758345	basement membrane-specific heparan sulfate proteoglycan core protein isoform X8	98.81	1	24300000	3	3	6	Carbamidomethylation	431358
1253	28911	1477758367	basement membrane-specific heparan sulfate proteoglycan core protein isoform X19	98.81	1	24300000	3	3	6	Carbamidomethylation	425782
1253	28924	1477758339	basement membrane-specific heparan sulfate proteoglycan core protein isoform X5	98.81	1	24300000	3	3	6	Carbamidomethylation	435504
258	5803	1477739573	twitchin isoform X35	168.57	1	82500000	8	8	22	Carbamidomethylation	1062884
258	5814	1477739493	twitchin isoform X8	168.57	1	82500000	8	8	22	Carbamidomethylation	1067426
258	5817	1477739481	twitchin isoform X4	168.57	1	82500000	8	8	22	Carbamidomethylation	1068833
1961	62443	1477724284	transcription elongation factor SPT6-like isoform X1	64.75	1	32100000	3	3	6		203869
575	37612	1477745854	microtubule-actin cross-linking factor 1 isoform X30	143.48	1	261000000	7	7	20		919632
2248	4898	571504000	triple functional domain protein isoform X4	67.78	1	17200000	2	2	5	Carbamidomethylation	286819
1934	9670	1477715231	uncharacterized protein LOC100577521	52.97	1	5130000	2	2	3		214084
1794	2969	1477737331	uncharacterized protein LOC726354	91.98	2	33800000	2	2	6		165197
1463	1378	1477743538	afadin isoform X14	91.12	2	46600000	2	2	7		245430
1463	1379	1477743536	afadin isoform X13	91.12	2	46600000	2	2	7		246245
1823	11504	571542061	putative elongator complex protein 1	90.76	2	17000000	2	2	5	Carbamidomethylation	153059
2125	1742	1477752681	la-related protein 1B isoform X1	90.29	2	17100000	2	2	4		156565
2125	1743	1477752686	la-related protein 1B isoform X1	90.29	2	17100000	2	2	4		156565
2125	1744	1477752693	la-related protein 1B isoform X1	90.29	2	17100000	2	2	4		156565
2128	1886	571519744	telomerase-binding protein EST1A isoform X3	88.99	2	13200000	2	2	5		191609
2128	1887	328787362	telomerase-binding protein EST1A isoform X2	88.99	2	13200000	2	2	5		194108
2128	1888	571519737	telomerase-binding protein EST1A isoform X1	88.99	2	13200000	2	2	5		194685
1752	12607	1477734625	serine/threonine-protein kinase 10 isoform X2	87.59	2	32000000	2	2	7		178748
2344	741	1477753636	epidermal growth factor receptor substrate 15-like 1 isoform X1	85.27	2	59000000	2	2	3		114448
1927	2013	1477747662	splicing factor arginine/serine-rich 15	83.32	2	75200000	2	2	5		169065
3075	13252	1477724603	symplekin isoform X2	81.65	2	16700000	2	2	2		124839
3075	13253	1477724600	symplekin isoform X1	81.65	2	16700000	2	2	2		125067
2127	1405	1477728532	intersectin-1 isoform X8	80.26	2	31500000	2	2	5		203585
2127	1406	1477728528	intersectin-1 isoform X6	80.26	2	31500000	2	2	5		206094
2127	1407	1477728526	intersectin-1 isoform X5	80.26	2	31500000	2	2	5		206707
2127	1408	1477728524	intersectin-1 isoform X4	80.26	2	31500000	2	2	5		207306
2127	1409	1477728522	intersectin-1 isoform X3	80.26	2	31500000	2	2	5		207042
2127	1410	1477728518	intersectin-1 isoform X1	80.26	2	31500000	2	2	5		209982
2127	1391	1477728530	intersectin-1 isoform X7	80.26	2	31500000	2	2	5		205639
2127	1392	1477728520	intersectin-1 isoform X2	80.26	2	31500000	2	2	5		209527
2532	4780	1477756630	protein ELYS isoform X2	79.74	2	8480000	2	2	2		235434
2532	4781	1477756627	protein ELYS isoform X1	79.74	2	8480000	2	2	2		241085
2532	4784	1477756634	protein ELYS isoform X3	79.74	2	8480000	2	2	2		234602
1791	1089	259906447	aubergine	78.74	2	22300000	2	2	3		94545
2167	2639	571553054	zinc finger CCCH domain-containing protein 18	76.23	2	7630000	2	2	2		109266
2167	2641	328782605	zinc finger CCCH domain-containing protein 18	76.23	2	7630000	2	2	2		109266
2575	12791	1477714497	peroxidasin	75.05	2	10400000	2	2	3	Carbamidomethylation	147256
2575	12792	1477714495	peroxidasin	75.05	2	10400000	2	2	3	Carbamidomethylation	147256
1666	12765	1477759905	putative uncharacterized protein DDB_G0281733	73.89	2	49300000	2	2	5		115869
1666	12766	1477759907	putative uncharacterized protein DDB_G0281733	73.89	2	49300000	2	2	5		115869
1699	12609	1477728759	integrin alpha-PS1 isoform X3	72.73	2	10700000	2	2	3	Carbamidomethylation	117112
1699	12610	1477728757	integrin alpha-PS1 isoform X2	72.73	2	10700000	2	2	3	Carbamidomethylation	122913
1699	12611	1477728755	integrin alpha-PS1 isoform X1	72.73	2	10700000	2	2	3	Carbamidomethylation	123807
1650	3727	1477758118	cytosolic 10-formyltetrahydrofolate dehydrogenase isoform X2	71.48	2	25300000	2	2	3	Carbamidomethylation	99987
1650	3728	1477758120	cytosolic 10-formyltetrahydrofolate dehydrogenase isoform X2	71.48	2	25300000	2	2	3	Carbamidomethylation	99987
1650	3729	1477758116	cytosolic 10-formyltetrahydrofolate dehydrogenase isoform X1	71.48	2	25300000	2	2	3	Carbamidomethylation	102217
1969	4858	1477727392	serine/threonine-protein kinase N isoform X4	70.62	2	18400000	2	2	4		115791
2679	50307	1477729414	uncharacterized protein LOC552110	69.2	2	24200000	2	2	4		116955
1849	4479	1477715547	rabankyrin-5 isoform X2	68.23	2	73800000	2	2	7	Carbamidomethylation	124745
1849	4480	1477715544	rabankyrin-5 isoform X1	68.23	2	73800000	2	2	7	Carbamidomethylation	124875
2653	37644	1031997784	serine/threonine-protein phosphatase 4 regulatory subunit 1 isoform X3	63.24	2	75700000	2	2	4		96350
2653	6433	571499430	serine/threonine-protein phosphatase 4 regulatory subunit 1 isoform X2	63.24	2	75700000	2	2	4		97765
2653	6434	571499416	serine/threonine-protein phosphatase 4 regulatory subunit 1 isoform X1	63.24	2	75700000	2	2	4		102828
2653	6435	328776075	serine/threonine-protein phosphatase 4 regulatory subunit 1 isoform X1	63.24	2	75700000	2	2	4		102828
2329	2813	571568614	insulin receptor substrate 1-B isoform X3	62.85	2	36900000	2	2	5		118515
2329	2814	571568611	insulin receptor substrate 1-B isoform X2	62.85	2	36900000	2	2	5		122184
2329	2815	571568607	insulin receptor substrate 1-B isoform X1	62.85	2	36900000	2	2	5		132597
2681	11831	328786255	serine/threonine-protein kinase Genghis Khan isoform X3	62.57	2	3610000	2	2	3		203678
2681	50542	1032014962	serine/threonine-protein kinase Genghis Khan isoform X2	62.57	2	3610000	2	2	3		209224
2681	50543	1032014960	serine/threonine-protein kinase Genghis Khan isoform X1	62.57	2	3610000	2	2	3		210867
2681	50544	1477738827	serine/threonine-protein kinase Genghis Khan isoform X1	62.57	2	3610000	2	2	3		210867
2706	37697	1477744501	transportin-3	62.02	2	23600000	2	2	4		107034
1932	4251	66519055	transcription termination factor 2	57.94	2	17100000	2	2	7		109215
1932	4252	1032006226	transcription termination factor 2	57.94	2	17100000	2	2	7		109215
2747	3780	571552756	serine/threonine-protein phosphatase 1 regulatory subunit 10 isoform X1	57.56	2	4290000	2	2	2		139462
2747	3781	328782703	serine/threonine-protein phosphatase 1 regulatory subunit 10 isoform X1	57.56	2	4290000	2	2	2		139462
3736	50310	571576147	cell division cycle and apoptosis regulator protein 1	57.01	2	6770000	2	2	2	Carbamidomethylation	135677
2760	14192	1477723011	serine/arginine repetitive matrix protein 1 isoform X4	53.15	2	16400000	2	2	3		128678
2760	14193	1477723005	serine/arginine repetitive matrix protein 1 isoform X2	53.15	2	16400000	2	2	3		141384
2760	14194	1477723002	serine/arginine repetitive matrix protein 1 isoform X1	53.15	2	16400000	2	2	3		141904
1974	2812	1032024927	LOW QUALITY PROTEIN: uncharacterized protein LOC552585	52.57	2	48300000	2	2	4	Carbamidomethylation	117313
3737	1129	1031998664	protein PF14_0175 isoform X3	50.34	2	8230000	2	2	2		147381
3737	1128	1031998667	uncharacterized protein DDB_G0283697 isoform X5	50.34	2	8230000	2	2	2		139050
3737	1130	328783030	uncharacterized protein DDB_G0283697 isoform X4	50.34	2	8230000	2	2	2		144711
3737	1131	1031998662	uncharacterized protein DDB_G0283697 isoform X2	50.34	2	8230000	2	2	2		147382
3737	1132	1031998659	uncharacterized protein DDB_G0283697 isoform X1	50.34	2	8230000	2	2	2		147510
3737	1133	571502131	uncharacterized protein DDB_G0283697 isoform X1	50.34	2	8230000	2	2	2		147510
2603	2160	1032000190	patronin isoform X17	47.12	2	11700000	2	2	3		184926
2603	1683	571510343	patronin isoform X13	47.12	2	11700000	2	2	3		188943
2603	1685	571510320	patronin isoform X5	47.12	2	11700000	2	2	3		190961
2603	1686	571510316	patronin isoform X4	47.12	2	11700000	2	2	3		193322
1545	3101	1477732492	tyrosine-protein phosphatase Lar isoform X8	117.1	2	31300000	3	3	7		232594
1545	3102	1477732489	tyrosine-protein phosphatase Lar isoform X7	117.1	2	31300000	3	3	7		233041
1545	3103	1477732486	tyrosine-protein phosphatase Lar isoform X6	117.1	2	31300000	3	3	7		233312
1545	3104	1477732483	tyrosine-protein phosphatase Lar isoform X5	117.1	2	31300000	3	3	7		233828
1545	3105	1477732480	tyrosine-protein phosphatase Lar isoform X4	117.1	2	31300000	3	3	7		233642
1545	3106	1477732477	tyrosine-protein phosphatase Lar isoform X3	117.1	2	31300000	3	3	7		233986
1545	3107	1477732474	tyrosine-protein phosphatase Lar isoform X2	117.1	2	31300000	3	3	7		234215
1545	3108	1477732471	tyrosine-protein phosphatase Lar isoform X1	117.1	2	31300000	3	3	7		234545
1545	3109	1477732469	tyrosine-protein phosphatase Lar isoform X1	117.1	2	31300000	3	3	7		234545
1545	3098	1477732501	tyrosine-protein phosphatase Lar isoform X10	117.1	2	31300000	3	3	7		229321
1545	3099	1477732498	tyrosine-protein phosphatase Lar isoform X9	117.1	2	31300000	3	3	7		230826
1545	3100	1477732495	tyrosine-protein phosphatase Lar isoform X9	117.1	2	31300000	3	3	7		230826
1101	12786	328788437	proteasome activator complex subunit 4A	109.2	2	64600000	3	3	6		213123
1281	3306	1477723683	filamin-A	104.12	2	101000000	3	3	10	Carbamidomethylation	319242
1281	3307	1477723685	filamin-A	104.12	2	101000000	3	3	10	Carbamidomethylation	319242
1453	392	1477756820	uncharacterized protein LOC411277 isoform X11	103.81	2	152000000	3	3	7		301965
1453	381	1477756851	uncharacterized protein LOC411277 isoform X22	103.81	2	152000000	3	3	7		261371
1453	382	1477756857	uncharacterized protein LOC411277 isoform X24	103.81	2	152000000	3	3	7		256911
1453	383	1477756860	uncharacterized protein LOC411277 isoform X24	103.81	2	152000000	3	3	7		256911
1453	384	1477756862	uncharacterized protein LOC411277 isoform X25	103.81	2	152000000	3	3	7		256820
1453	385	1477756854	uncharacterized protein LOC411277 isoform X23	103.81	2	152000000	3	3	7		258759
1453	386	1477756848	uncharacterized protein LOC411277 isoform X21	103.81	2	152000000	3	3	7		281627
1453	371	1477756845	uncharacterized protein LOC411277 isoform X20	103.81	2	152000000	3	3	7		290121
1453	391	1477756842	uncharacterized protein LOC411277 isoform X19	103.81	2	152000000	3	3	7		292517
1453	372	1477756839	uncharacterized protein LOC411277 isoform X18	103.81	2	152000000	3	3	7		294379
1453	387	1477756836	uncharacterized protein LOC411277 isoform X17	103.81	2	152000000	3	3	7		294744
1453	405	1477756833	uncharacterized protein LOC411277 isoform X16	103.81	2	152000000	3	3	7		294599
1453	403	1477756830	uncharacterized protein LOC411277 isoform X15	103.81	2	152000000	3	3	7		297924
1453	389	1477756828	uncharacterized protein LOC411277 isoform X14	103.81	2	152000000	3	3	7		299002
1453	373	1477756825	uncharacterized protein LOC411277 isoform X13	103.81	2	152000000	3	3	7		299786
1453	390	1477756823	uncharacterized protein LOC411277 isoform X12	103.81	2	152000000	3	3	7		300151
1453	404	1477756818	uncharacterized protein LOC411277 isoform X10	103.81	2	152000000	3	3	7		302182
1453	393	1477756815	uncharacterized protein LOC411277 isoform X9	103.81	2	152000000	3	3	7		302648
1453	394	1477756812	uncharacterized protein LOC411277 isoform X8	103.81	2	152000000	3	3	7		302563
1453	388	1477756809	uncharacterized protein LOC411277 isoform X7	103.81	2	152000000	3	3	7		303336
1453	395	1477756806	uncharacterized protein LOC411277 isoform X6	103.81	2	152000000	3	3	7		303504
1453	396	1477756803	uncharacterized protein LOC411277 isoform X5	103.81	2	152000000	3	3	7		303726
1453	397	1477756797	uncharacterized protein LOC411277 isoform X3	103.81	2	152000000	3	3	7		303937
1453	398	1477756800	uncharacterized protein LOC411277 isoform X4	103.81	2	152000000	3	3	7		303975
1453	399	1477756795	uncharacterized protein LOC411277 isoform X2	103.81	2	152000000	3	3	7		304421
1453	400	1477756786	uncharacterized protein LOC411277 isoform X1	103.81	2	152000000	3	3	7		304409
1453	401	1477756789	uncharacterized protein LOC411277 isoform X1	103.81	2	152000000	3	3	7		304409
1453	402	1477756792	uncharacterized protein LOC411277 isoform X1	103.81	2	152000000	3	3	7		304409
1905	12585	1477728104	DNA-directed RNA polymerase II subunit RPB1	93.8	2	32800000	3	3	5		209802
1669	12586	1477714395	nucleoporin NUP188 homolog	91.2	2	68200000	3	3	8	Carbamidomethylation	219888
2317	3073	1477727065	uncharacterized protein LOC409904 isoform X3	75.77	2	12300000	3	3	4	Carbamidomethylation	212132
2317	3074	1477727062	uncharacterized protein LOC409904 isoform X2	75.77	2	12300000	3	3	4	Carbamidomethylation	212374
2317	3075	1477727059	uncharacterized protein LOC409904 isoform X1	75.77	2	12300000	3	3	4	Carbamidomethylation	212473
2317	3078	1477727076	uncharacterized protein LOC409904 isoform X7	75.77	2	12300000	3	3	4	Carbamidomethylation	186710
2317	3071	1477727070	uncharacterized protein LOC409904 isoform X5	75.77	2	12300000	3	3	4	Carbamidomethylation	211397
2317	3119	1477727084	uncharacterized protein LOC409904 isoform X10	75.77	2	12300000	3	3	4	Carbamidomethylation	182050
2317	3120	1477727081	uncharacterized protein LOC409904 isoform X9	75.77	2	12300000	3	3	4	Carbamidomethylation	184282
2317	3121	1477727078	uncharacterized protein LOC409904 isoform X8	75.77	2	12300000	3	3	4	Carbamidomethylation	186998
2317	3070	1477727073	uncharacterized protein LOC409904 isoform X6	75.77	2	12300000	3	3	4	Carbamidomethylation	207068
2317	3072	1477727067	uncharacterized protein LOC409904 isoform X4	75.77	2	12300000	3	3	4	Carbamidomethylation	211497
1146	37885	1477733004	uncharacterized protein LOC408444 isoform X2	103.31	2	45400000	4	4	13		420647
1146	7517	1477733002	uncharacterized protein LOC408444 isoform X1	103.31	2	45400000	4	4	13		424101
1146	7676	1477733008	unconventional myosin-XV isoform X4	103.31	2	45400000	4	4	13		355887
1146	37899	1477733006	unconventional myosin-XV isoform X3	103.31	2	45400000	4	4	13		359341
1284	6630	1477752845	neurobeachin isoform X12	91.02	2	76200000	4	4	10		371934
1284	50040	1477752848	neurobeachin isoform X13	91.02	2	76200000	4	4	10		362733
1284	50041	1477752856	neurobeachin isoform X16	91.02	2	76200000	4	4	10		371894
1284	50042	1477752842	neurobeachin isoform X11	91.02	2	76200000	4	4	10		373063
1284	50043	1477752859	neurobeachin isoform X17	91.02	2	76200000	4	4	10		373227
1284	50044	1477752853	neurobeachin isoform X15	91.02	2	76200000	4	4	10		373401
1284	6631	1477752839	neurobeachin isoform X10	91.02	2	76200000	4	4	10		373886
728	4267	1477754093	CCR4-NOT transcription complex subunit 1 isoform X3	113	2	192000000	5	5	16		269756
728	4268	1477754090	CCR4-NOT transcription complex subunit 1 isoform X2	113	2	192000000	5	5	16		270334
728	4269	1477754088	CCR4-NOT transcription complex subunit 1 isoform X1	113	2	192000000	5	5	16		270589
1147	5175	1477722630	protein purity of essence isoform X4	112.57	2	93700000	6	6	11		597641
924	11322	1477753761	putative aminopeptidase-2	132.09	2	231000000	6	6	17		311221
924	11323	1477753764	putative aminopeptidase-2	132.09	2	231000000	6	6	17		311221
1147	5176	1477722627	protein purity of essence isoform X3	112.57	2	93700000	6	6	11		603099
1147	5177	1477722624	protein purity of essence isoform X2	112.57	2	93700000	6	6	11		603500
1147	5178	1477722620	protein purity of essence isoform X1	112.57	2	93700000	6	6	11		604290
89	5951	1477753925	microtubule-associated protein futsch	185.81	2	2460000000	10	10	15	Oxidation (M)	702200
2275	4769	1477756907	uncharacterized protein LOC412959	82.21	2	71900000	2	2	6	Carbamidomethylation	125481
1810	4224	1477745922	unconventional myosin-XVIIIa isoform X7	85.85	2	4950000	3	2	7		168496
1810	4225	1477745924	unconventional myosin-XVIIIa isoform X7	85.85	2	4950000	3	2	7		168496
1810	4226	1477745920	unconventional myosin-XVIIIa isoform X7	85.85	2	4950000	3	2	7		168496
2275	4770	1477756915	uncharacterized protein LOC412959	82.21	2	71900000	2	2	6	Carbamidomethylation	125481
2275	4771	1477756902	uncharacterized protein LOC412959	82.21	2	71900000	2	2	6	Carbamidomethylation	125481
2275	4772	1477756894	uncharacterized protein LOC412959	82.21	2	71900000	2	2	6	Carbamidomethylation	125481
2275	4773	1477756910	uncharacterized protein LOC412959	82.21	2	71900000	2	2	6	Carbamidomethylation	125481
2275	4774	1477756896	uncharacterized protein LOC412959	82.21	2	71900000	2	2	6	Carbamidomethylation	125481
2275	4775	1477756899	uncharacterized protein LOC412959	82.21	2	71900000	2	2	6	Carbamidomethylation	125481
2275	4776	1477756918	uncharacterized protein LOC412959	82.21	2	71900000	2	2	6	Carbamidomethylation	125481
2275	4777	1477756905	uncharacterized protein LOC412959	82.21	2	71900000	2	2	6	Carbamidomethylation	125481
2275	4778	1477756913	uncharacterized protein LOC412959	82.21	2	71900000	2	2	6	Carbamidomethylation	125481
2275	4779	1477756891	uncharacterized protein LOC412959	82.21	2	71900000	2	2	6	Carbamidomethylation	125481
2037	12435	1477752395	epidermal growth factor receptor isoform X3	78.41	2	17500000	2	2	7	Carbamidomethylation	146664
2037	12724	1477752397	epidermal growth factor receptor isoform X4	78.41	2	17500000	2	2	7	Carbamidomethylation	159033
2037	12725	1477752393	epidermal growth factor receptor isoform X2	78.41	2	17500000	2	2	7	Carbamidomethylation	161270
2037	12726	1477752391	epidermal growth factor receptor isoform X1	78.41	2	17500000	2	2	7	Carbamidomethylation	163218
2037	12727	1477752389	epidermal growth factor receptor isoform X1	78.41	2	17500000	2	2	7	Carbamidomethylation	163218
2693	12668	1477753055	homeobox protein cut isoform X6	75.67	2	24800000	2	2	4		177450
2693	12669	1477753052	homeobox protein cut isoform X5	75.67	2	24800000	2	2	4		178280
2693	12670	1477753049	homeobox protein cut isoform X4	75.67	2	24800000	2	2	4		179475
2693	12680	1477753047	homeobox protein cut isoform X3	75.67	2	24800000	2	2	4		179895
2693	12672	1477753041	homeobox protein cut isoform X1	75.67	2	24800000	2	2	4		180501
2693	12679	1477753069	homeobox protein cut isoform X11	75.67	2	24800000	2	2	4		179416
2693	12671	1477753044	homeobox protein cut isoform X2	75.67	2	24800000	2	2	4		180023
1614	12970	1477729218	myb-binding protein 1A	72.49	2	60300000	2	2	8		145023
3024	3691	1477745496	uncharacterized protein LOC724973 isoform X2	70.39	2	7820000	2	2	2		200188
3024	3692	1477745493	uncharacterized protein LOC724973 isoform X1	70.39	2	7820000	2	2	2		201538
3024	4432	1032019597	focal adhesion kinase 1 isoform X6	70.39	2	7820000	2	2	2		143320
3024	3695	1477745514	focal adhesion kinase 1 isoform X5	70.39	2	7820000	2	2	2		190961
3024	3697	1477745512	focal adhesion kinase 1 isoform X4	70.39	2	7820000	2	2	2		194892
3024	3698	1477745500	focal adhesion kinase 1 isoform X4	70.39	2	7820000	2	2	2		194892
3024	3699	1477745510	focal adhesion kinase 1 isoform X4	70.39	2	7820000	2	2	2		194892
3024	3700	1477745502	focal adhesion kinase 1 isoform X4	70.39	2	7820000	2	2	2		194892
3024	3701	1477745504	focal adhesion kinase 1 isoform X4	70.39	2	7820000	2	2	2		194892
3024	3702	1477745508	focal adhesion kinase 1 isoform X4	70.39	2	7820000	2	2	2		194892
3024	3703	1477745506	focal adhesion kinase 1 isoform X4	70.39	2	7820000	2	2	2		194892
3024	3704	1477745498	focal adhesion kinase 1 isoform X3	70.39	2	7820000	2	2	2		194682
3036	4102	1477751841	uncharacterized protein LOC724442 isoform X2	69.3	2	15800000	2	2	3		127255
3036	4103	1477751839	uncharacterized protein LOC724442 isoform X1	69.3	2	15800000	2	2	3		144656
2170	2941	1477761384	mucin-3A	68.47	2	79600000	2	2	5	Carbamidomethylation	197858
2284	13069	571557766	disco-interacting protein 2 homolog A isoform X5	65.42	2	8400000	2	2	3	Carbamidomethylation	228021
2284	13070	571557763	disco-interacting protein 2 isoform X4	65.42	2	8400000	2	2	3	Carbamidomethylation	232612
2284	13071	571557781	disco-interacting protein 2 homolog A isoform X10	65.42	2	8400000	2	2	3	Carbamidomethylation	234311
2284	8233	571557757	disco-interacting protein 2 homolog A isoform X3	65.42	2	8400000	2	2	3	Carbamidomethylation	234812
2284	13072	571557754	disco-interacting protein 2 homolog A isoform X2	65.42	2	8400000	2	2	3	Carbamidomethylation	238902
2284	13073	571557749	disco-interacting protein 2 homolog A isoform X1	65.42	2	8400000	2	2	3	Carbamidomethylation	239402
2807	38248	66509418	myosin-IA isoform X1	64.93	2	10500000	2	2	3		118030
2673	683	571555704	disks large homolog 5 isoform X4	63.7	2	3610000	2	2	3	Carbamidomethylation	189117
2673	688	571555693	disks large homolog 5 isoform X1	63.7	2	3610000	2	2	3	Carbamidomethylation	218674
2673	689	328789808	disks large homolog 5 isoform X1	63.7	2	3610000	2	2	3	Carbamidomethylation	218674
2184	25856	571558725	gem-associated protein 5 isoform X2	63.42	2	11500000	2	2	5	Carbamidomethylation	147830
2184	25857	328784516	gem-associated protein 5 isoform X1	63.42	2	11500000	2	2	5	Carbamidomethylation	150920
2184	25858	571558722	gem-associated protein 5 isoform X1	63.42	2	11500000	2	2	5	Carbamidomethylation	150920
1918	2161	571510353	patronin isoform X16	61.17	2	26400000	2	2	6		185381
1918	2164	571510340	patronin isoform X12	61.17	2	26400000	2	2	6		188807
1918	1689	571510323	patronin isoform X6	61.17	2	26400000	2	2	6		190977
1918	2151	1477716425	patronin isoform X19	61.17	2	26400000	2	2	6		169503
1918	2159	1477716423	patronin isoform X18	61.17	2	26400000	2	2	6		184554
1918	2162	1032000187	patronin isoform X15	61.17	2	26400000	2	2	6		186446
1918	2163	571510346	patronin isoform X14	61.17	2	26400000	2	2	6		186901
1918	1635	1032000182	patronin isoform X11	61.17	2	26400000	2	2	6		189069
1918	1684	571510333	patronin isoform X9	61.17	2	26400000	2	2	6		189441
1918	2165	1477716412	patronin isoform X8	61.17	2	26400000	2	2	6		189954
1918	2166	571510326	patronin isoform X7	61.17	2	26400000	2	2	6		190326
1918	1687	571510312	patronin isoform X3	61.17	2	26400000	2	2	6		194404
1918	1636	571510307	patronin isoform X2	61.17	2	26400000	2	2	6		194469
1918	1688	571510304	patronin isoform X1	61.17	2	26400000	2	2	6		194841
2300	17494	1032007083	protein unc-45 homolog B	57.37	2	3700000	2	2	2		106116
3150	13552	571536287	chromosome-associated kinesin KIF4A	56.23	2	17800000	2	2	3	Carbamidomethylation	123225
2714	9537	1477724088	regulatory-associated protein of mTOR isoform X2	53.36	2	9460000	2	2	3	Carbamidomethylation	143406
2714	9538	1477724086	regulatory-associated protein of mTOR isoform X1	53.36	2	9460000	2	2	3	Carbamidomethylation	145067
2714	11891	1477724090	regulatory-associated protein of mTOR isoform X3	53.36	2	9460000	2	2	3	Carbamidomethylation	123636
3099	3179	328781687	kinesin-like protein KIF21A isoform X1	52.01	2	9120000	2	2	3		165986
2484	10662	1477742074	myosin-IB isoform X3	51.6	2	8090000	2	2	3		119283
2484	10663	1477742072	myosin-IB isoform X2	51.6	2	8090000	2	2	3		122682
2484	10664	1477742070	myosin-IB isoform X1	51.6	2	8090000	2	2	3		122969
2483	923	1477715643	uncharacterized protein LOC724535 isoform X5	49.96	2	4610000	2	2	2	Carbamidomethylation	255350
2483	924	1477715640	uncharacterized protein LOC724535 isoform X4	49.96	2	4610000	2	2	2	Carbamidomethylation	264496
2483	925	1477715637	uncharacterized protein LOC724535 isoform X3	49.96	2	4610000	2	2	2	Carbamidomethylation	264543
2483	926	1477715634	uncharacterized protein LOC724535 isoform X2	49.96	2	4610000	2	2	2	Carbamidomethylation	264671
2483	927	1477715625	uncharacterized protein LOC724535 isoform X1	49.96	2	4610000	2	2	2	Carbamidomethylation	264800
2483	928	1477715621	uncharacterized protein LOC724535 isoform X1	49.96	2	4610000	2	2	2	Carbamidomethylation	264800
2483	929	1477715631	uncharacterized protein LOC724535 isoform X1	49.96	2	4610000	2	2	2	Carbamidomethylation	264800
2483	930	1477715628	uncharacterized protein LOC724535 isoform X1	49.96	2	4610000	2	2	2	Carbamidomethylation	264800
2460	37818	1477743672	LOW QUALITY PROTEIN: sterile alpha and TIR motif-containing protein 1	48.81	2	5100000	2	2	4	Carbamidomethylation	159188
2715	37877	1477727265	multidrug resistance-associated protein 4	47.25	2	124000000	2	2	3		156827
2715	37878	1477727260	multidrug resistance-associated protein 4	47.25	2	124000000	2	2	3		156827
2715	37879	1477727271	multidrug resistance-associated protein 4	47.25	2	124000000	2	2	3		156827
2715	37880	1477727263	multidrug resistance-associated protein 4	47.25	2	124000000	2	2	3		156827
2715	37881	1477727268	multidrug resistance-associated protein 4	47.25	2	124000000	2	2	3		156827
2698	4623	1477752058	AT-rich interactive domain-containing protein 2 isoform X6	39.4	2	8900000	2	2	3		167327
2698	4624	1477752060	AT-rich interactive domain-containing protein 2 isoform X6	39.4	2	8900000	2	2	3		167327
1798	5002	571504006	triple functional domain protein isoform X5	89.06	2	21200000	3	3	6	Carbamidomethylation; Oxidation (M)	286035
1798	5003	1477716767	triple functional domain protein isoform X5	89.06	2	21200000	3	3	6	Carbamidomethylation; Oxidation (M)	286035
1798	5004	571504003	triple functional domain protein isoform X5	89.06	2	21200000	3	3	6	Carbamidomethylation; Oxidation (M)	286035
1798	4899	1031998829	triple functional domain protein isoform X3	89.06	2	21200000	3	3	6	Carbamidomethylation; Oxidation (M)	339583
1798	4900	571503993	triple functional domain protein isoform X2	89.06	2	21200000	3	3	6	Carbamidomethylation; Oxidation (M)	343261
1798	4901	571503989	triple functional domain protein isoform X1	89.06	2	21200000	3	3	6	Carbamidomethylation; Oxidation (M)	343569
1798	4902	571503986	triple functional domain protein isoform X1	89.06	2	21200000	3	3	6	Carbamidomethylation; Oxidation (M)	343569
1597	25163	1477722044	condensin complex subunit 1 isoform X4	86.63	2	59100000	3	3	10		152479
1597	25160	1477722041	condensin complex subunit 1 isoform X3	86.63	2	59100000	3	3	10		157467
1597	25161	1477722038	condensin complex subunit 1 isoform X2	86.63	2	59100000	3	3	10		162007
1597	25162	1477722035	condensin complex subunit 1 isoform X1	86.63	2	59100000	3	3	10		165000
1612	4200	1477741668	protein crumbs isoform X3	85.4	2	32300000	3	3	11	Carbamidomethylation	238035
1612	4201	1477741666	protein crumbs isoform X2	85.4	2	32300000	3	3	11	Carbamidomethylation	244099
1612	4202	1477741664	protein crumbs isoform X1	85.4	2	32300000	3	3	11	Carbamidomethylation	250212
2010	37731	1477750380	myosin-I heavy chain isoform X1	58.36	2	12900000	3	3	4		254450
2010	37732	1477750383	myosin-I heavy chain isoform X2	58.36	2	12900000	3	3	4		253302
1819	12551	472235287	transcription elongation factor SPT6-like	69.68	2	59200000	4	4	8		201768
1358	4381	1477736380	kinesin-related protein 4	104.7	2	44900000	4	4	7	Carbamidomethylation	367396
2066	37687	1477744618	E3 ubiquitin-protein ligase listerin	76.65	2	76300000	4	4	6		197597
1936	4149	1477747307	zinc finger protein 608	92.67	2	59400000	2	2	7		224443
1807	4732	1477753382	uncharacterized protein LOC408905	87	2	32500000	2	2	9	Carbamidomethylation	143857
3814	25184	571515618	multidrug resistance protein homolog 49 isoform X2	86.63	2	16700000	2	2	2		144263
3814	25185	1032014625	multidrug resistance protein homolog 49 isoform X2	86.63	2	16700000	2	2	2		144263
3814	25186	571515620	multidrug resistance protein homolog 49 isoform X2	86.63	2	16700000	2	2	2		144263
3814	25201	328789595	multidrug resistance protein homolog 49 isoform X1	86.63	2	16700000	2	2	2		147424
3814	25202	1477738920	multidrug resistance protein homolog 49 isoform X1	86.63	2	16700000	2	2	2		147424
3814	25203	571515611	multidrug resistance protein homolog 49 isoform X1	86.63	2	16700000	2	2	2		147424
3814	25204	1032014621	multidrug resistance protein homolog 49 isoform X1	86.63	2	16700000	2	2	2		147424
2004	3023	1477740282	pleckstrin homology-like domain family B member 1 isoform X3	84.38	2	17900000	2	2	4		157206
2004	3024	1477740280	pleckstrin homology-like domain family B member 1 isoform X2	84.38	2	17900000	2	2	4		160427
2004	3025	1477740278	pleckstrin homology-like domain family B member 1 isoform X1	84.38	2	17900000	2	2	4		160669
1779	4048	1477729882	integrin alpha-PS2 isoform X2	73.2	2	47800000	2	2	9		182517
1779	4049	1477729880	integrin alpha-PS2 isoform X1	73.2	2	47800000	2	2	9		185418
2454	1955	1477724181	uncharacterized protein CG5098 isoform X3	67.31	2	15000000	2	2	3		150145
2494	25254	1477718720	tyrosine-protein kinase Abl isoform X8	66.99	2	20900000	2	2	4		156590
2494	25256	1477718705	tyrosine-protein kinase Abl isoform X3	66.99	2	20900000	2	2	4		158722
2494	25257	1477718702	tyrosine-protein kinase Abl isoform X2	66.99	2	20900000	2	2	4		158900
2527	12864	1477726505	uncharacterized protein LOC100576185 isoform X2	66.53	2	13900000	2	2	4	Carbamidomethylation	150570
2527	12865	1477726503	uncharacterized protein LOC100576185 isoform X1	66.53	2	13900000	2	2	4	Carbamidomethylation	159879
3093	13211	571573177	neogenin isoform X6	59.54	2	52200000	2	2	3		166484
3093	13212	571573173	neogenin isoform X4	59.54	2	52200000	2	2	3		168999
3093	13213	571573169	neogenin isoform X2	59.54	2	52200000	2	2	3		170434
2315	4176	571560511	catenin delta-2 isoform X13	58.38	2	83400000	2	2	6	Carbamidomethylation	101379
2315	4177	571560504	catenin delta-2 isoform X13	58.38	2	83400000	2	2	6	Carbamidomethylation	101379
2315	4178	1032005322	catenin delta-2 isoform X13	58.38	2	83400000	2	2	6	Carbamidomethylation	101379
2315	4179	571560501	catenin delta-2 isoform X13	58.38	2	83400000	2	2	6	Carbamidomethylation	101379
2315	4180	571560498	catenin delta-2 isoform X12	58.38	2	83400000	2	2	6	Carbamidomethylation	103608
2315	4182	1477726067	catenin delta-2 isoform X10	58.38	2	83400000	2	2	6	Carbamidomethylation	105625
2315	4183	571560485	catenin delta-2 isoform X9	58.38	2	83400000	2	2	6	Carbamidomethylation	106306
2315	4186	571560469	catenin delta-2 isoform X6	58.38	2	83400000	2	2	6	Carbamidomethylation	108660
2315	4187	1477726056	catenin delta-2 isoform X5	58.38	2	83400000	2	2	6	Carbamidomethylation	109021
2315	4188	1477726054	catenin delta-2 isoform X4	58.38	2	83400000	2	2	6	Carbamidomethylation	109490
2315	4189	1477726052	catenin delta-2 isoform X3	58.38	2	83400000	2	2	6	Carbamidomethylation	110795
2315	4190	1477726049	catenin delta-2 isoform X2	58.38	2	83400000	2	2	6	Carbamidomethylation	109687
2315	4191	1477726047	catenin delta-2 isoform X1	58.38	2	83400000	2	2	6	Carbamidomethylation	110156
3261	7952	1477723702	putative uncharacterized protein DDB_G0271606 isoform X1	42.14	2	7800000	2	2	2		152009
3820	25563	1477730956	uncharacterized protein LOC410413	38.44	2	845000	2	2	2		170483
1770	4280	1477745908	unconventional myosin-XVIIIa isoform X2	91.65	2	7320000	4	3	8		235861
1770	4282	1477745906	unconventional myosin-XVIIIa isoform X1	91.65	2	7320000	4	3	8		237164
2301	12787	1477734623	serine/threonine-protein kinase 10-A isoform X1	80.94	2	21700000	3	3	5		182588
2333	4347	571528315	E3 ubiquitin-protein ligase TRIP12 isoform X2	76.2	2	18600000	3	3	6	Carbamidomethylation	224282
2333	4348	571528299	E3 ubiquitin-protein ligase TRIP12 isoform X1	76.2	2	18600000	3	3	6	Carbamidomethylation	227506
2333	4349	571528305	E3 ubiquitin-protein ligase TRIP12 isoform X1	76.2	2	18600000	3	3	6	Carbamidomethylation	227506
2333	4350	571528295	E3 ubiquitin-protein ligase TRIP12 isoform X1	76.2	2	18600000	3	3	6	Carbamidomethylation	227506
2002	1170	1477726824	zinc finger homeobox protein 4 isoform X1	87.08	2	11100000	4	4	5	Carbamidomethylation	364993
2002	1171	1477726829	zinc finger homeobox protein 4 isoform X1	87.08	2	11100000	4	4	5	Carbamidomethylation	364993
2002	1172	1477726838	zinc finger homeobox protein 4 isoform X1	87.08	2	11100000	4	4	5	Carbamidomethylation	364993
2002	1173	1477726827	zinc finger homeobox protein 4 isoform X1	87.08	2	11100000	4	4	5	Carbamidomethylation	364993
2002	1176	1477726832	zinc finger homeobox protein 4 isoform X1	87.08	2	11100000	4	4	5	Carbamidomethylation	364993
1919	4425	571568205	paired amphipathic helix protein Sin3a isoform X3	86.03	2	38000000	2	2	4		148808
2029	4393	1477736938	centrosomin isoform X4	82.78	2	26000000	2	2	4		156917
2029	4394	1477736934	centrosomin isoform X3	82.78	2	26000000	2	2	4		159715
2029	4395	1477736931	centrosomin isoform X2	82.78	2	26000000	2	2	4		160567
2029	4396	1477736927	centrosomin isoform X1	82.78	2	26000000	2	2	4		163456
2413	4486	1477742917	uncharacterized protein LOC411930	79.18	2	13500000	2	2	3	Carbamidomethylation	181335
3125	5540	1477756612	uncharacterized protein LOC413052	63.72	2	9990000	2	2	3	Carbamidomethylation	137703
3125	5541	1477756616	uncharacterized protein LOC413052	63.72	2	9990000	2	2	3	Carbamidomethylation	137703
3047	4913	1032029978	SAM and SH3 domain-containing protein 1 isoform X5	58.63	2	4360000	2	2	3		119476
3047	4914	1032029976	SAM and SH3 domain-containing protein 1 isoform X4	58.63	2	4360000	2	2	3		119876
3047	4915	1032029974	SAM and SH3 domain-containing protein 1 isoform X3	58.63	2	4360000	2	2	3		121047
3047	4916	1032029972	SAM and SH3 domain-containing protein 1 isoform X2	58.63	2	4360000	2	2	3		123205
3047	4917	1032029970	SAM and SH3 domain-containing protein 1 isoform X1	58.63	2	4360000	2	2	3		123460
3702	5110	1477716637	furin-like protease 2 isoform X1	52.25	2	16300000	2	2	2	Carbamidomethylation	147107
3702	5132	1477716639	furin-like protease 2 isoform X2	52.25	2	16300000	2	2	2	Carbamidomethylation	143070
3148	5687	1477728678	serine/threonine-protein kinase SIK3-like isoform X2	46.95	2	22400000	2	2	2		101197
3148	5688	1032007919	serine/threonine-protein kinase SIK3-like isoform X1	46.95	2	22400000	2	2	2		101296
1871	4150	1477747313	zinc finger protein 608	85.92	2	87500000	3	3	8		224443
1871	4151	1477747282	zinc finger protein 608	85.92	2	87500000	3	3	8		224443
1871	4152	1477747285	zinc finger protein 608	85.92	2	87500000	3	3	8		224443
1871	4153	1477747310	zinc finger protein 608	85.92	2	87500000	3	3	8		224443
1623	3050	1477737101	uncharacterized protein LOC100576709 isoform X3	65.19	2	43300000	2	2	6		258400
1615	2820	1477725990	C2 domain-containing protein 5 isoform X2	47.85	2	9730000	3	2	4		209314
1615	2821	1477725984	C2 domain-containing protein 5 isoform X1	47.85	2	9730000	3	2	4		209371
1615	2822	1477725987	C2 domain-containing protein 5 isoform X1	47.85	2	9730000	3	2	4		209371
2689	3399	571554820	phosphatidate phosphatase LPIN3 isoform X2	45.18	2	5650000	2	2	2		120547
2689	3400	328786485	phosphatidate phosphatase LPIN3 isoform X1	45.18	2	5650000	2	2	2		124520
1697	8049	328791066	polycomb protein Asx isoform X1	63.1	2	81400000	2	2	5	Carbamidomethylation	123742
1526	9375	1477735290	uncharacterized protein LOC410600 isoform X1	59.59	2	87700000	2	2	5	Carbamidomethylation	175093
1490	85	571550309	spectrin beta chain isoform X2	78.6	2	44900000	3	3	5		266604
1490	103	571550284	spectrin beta chain isoform X1	78.6	2	44900000	3	3	5		277754
1444	8067	1477735502	uncharacterized protein LOC100576799	80.97	2	64400000	2	2	10		141470
1601	5483	571525434	uncharacterized protein LOC726307 isoform X1	66.83	2	79000000	2	2	7		128169
1601	5721	1032019836	uncharacterized protein LOC726307 isoform X2	66.83	2	79000000	2	2	7		115603
1601	5722	571525438	uncharacterized protein LOC726307 isoform X2	66.83	2	79000000	2	2	7		115603
2156	8582	1477733914	eIF-2-alpha kinase GCN2 isoform X1	64.48	2	9570000	2	2	2	Carbamidomethylation	184910
2156	8583	1477733920	eIF-2-alpha kinase GCN2 isoform X1	64.48	2	9570000	2	2	2	Carbamidomethylation	184910
2156	8584	1477733916	eIF-2-alpha kinase GCN2 isoform X1	64.48	2	9570000	2	2	2	Carbamidomethylation	184910
2156	8581	1477733918	eIF-2-alpha kinase GCN2 isoform X1	64.48	2	9570000	2	2	2	Carbamidomethylation	184910
2524	10044	507418850	rho-type guanine exchange factor	45.7	2	3640000	2	2	3	Carbamidomethylation	126954
1912	7931	1477747279	zinc finger protein 608	86.32	2	43700000	3	3	6	Carbamidomethylation	224443
2225	8516	1477722047	putative ATP-dependent RNA helicase DHX57 isoform X1	51.81	2	5510000	3	3	4		145577
2225	8660	1477722049	putative ATP-dependent RNA helicase DHX57 isoform X2	51.81	2	5510000	3	3	4		134778
1858	3347	571547958	protein kinase 4	73.24	2	15700000	2	2	4		103424
1594	3296	1477761633	protein sprint isoform X9	68.01	2	6620000	2	2	4		151574
1594	3297	1477761630	protein sprint isoform X8	68.01	2	6620000	2	2	4		151776
1594	3298	1477761636	protein sprint isoform X8	68.01	2	6620000	2	2	4		151776
1594	3299	1477761604	protein sprint isoform X2	68.01	2	6620000	2	2	4		152074
1594	3300	1477761601	protein sprint isoform X1	68.01	2	6620000	2	2	4		152115
1594	3301	1477761627	protein sprint isoform X7	68.01	2	6620000	2	2	4		152520
1594	3302	1477761624	protein sprint isoform X6	68.01	2	6620000	2	2	4		152810
1594	3303	1477761640	protein sprint isoform X10	68.01	2	6620000	2	2	4		153067
1594	3304	1477761643	protein sprint isoform X11	68.01	2	6620000	2	2	4		154675
1594	3305	1477761617	protein sprint isoform X5	68.01	2	6620000	2	2	4		154716
1594	3306	1477761620	protein sprint isoform X5	68.01	2	6620000	2	2	4		154716
1594	3307	1477761614	protein sprint isoform X4	68.01	2	6620000	2	2	4		155893
1594	3308	1477761607	protein sprint isoform X3	68.01	2	6620000	2	2	4		155934
1594	3309	1477761611	protein sprint isoform X3	68.01	2	6620000	2	2	4		155934
1593	3288	1477714025	endoribonuclease Dicer	66.86	2	5400000	2	2	3		185666
1593	3289	1477714027	endoribonuclease Dicer	66.86	2	5400000	2	2	3		185666
2309	3575	1477731524	centrosomal protein of 162 kDa isoform X3	55.01	2	12400000	2	2	3		154765
2309	3576	1477731522	centrosomal protein of 162 kDa isoform X2	55.01	2	12400000	2	2	3		166100
2309	3577	1477731520	centrosomal protein of 162 kDa isoform X1	55.01	2	12400000	2	2	3		166568
2385	3855	1032027018	chromodomain-helicase-DNA-binding protein Mi-2 homolog isoform X7	51.62	2	66500000	2	2	3		172616
2475	4340	1477736878	P protein	47.78	2	10500000	2	2	3		90639
2936	4389	1477743299	glycerophosphocholine phosphodiesterase GPCPD1 isoform X3	44.45	2	2360000	2	2	2		94842
2093	3215	1477727306	tyrosine-protein phosphatase non-receptor type 23 isoform X2	65	2	4380000	3	3	4		210315
2093	3216	1477727304	tyrosine-protein phosphatase non-receptor type 23 isoform X1	65	2	4380000	3	3	4		210704
572	1038	1477730217	adenylate kinase 9 isoform X2	159.07	2	66400000	2	2	6		234817
1708	100791	1477747363	putative epidermal cell surface receptor isoform X4	82.71	2	11600000	2	2	4		159417
1526	4460	1477721520	uncharacterized protein LOC100578404 isoform X2	68.35	2	19200000	2	2	6		166553
1526	4461	1477721517	uncharacterized protein LOC100578404 isoform X1	68.35	2	19200000	2	2	6		167072
1526	4462	1032003136	uncharacterized protein LOC100578404 isoform X1	68.35	2	19200000	2	2	6		167072
1900	53349	1477745705	uncharacterized protein LOC413936 isoform X4	67.15	2	11800000	2	2	5		201615
1900	100354	1477745703	uncharacterized protein LOC413936 isoform X3	67.15	2	11800000	2	2	5		202947
1900	100355	1477745701	uncharacterized protein LOC413936 isoform X2	67.15	2	11800000	2	2	5		204764
1900	100356	1477745699	uncharacterized protein LOC413936 isoform X1	67.15	2	11800000	2	2	5		205890
2439	29372	1477737907	chromodomain-helicase-DNA-binding protein 1 isoform X2	55.7	2	22100000	2	2	3		205491
2439	29373	1477737904	chromodomain-helicase-DNA-binding protein 1 isoform X1	55.7	2	22100000	2	2	3		206020
2182	4174	1032002381	serine/threonine-protein phosphatase 1 regulatory subunit 10 isoform X2	47.31	2	76900000	2	2	3		135707
2182	4175	571552763	serine/threonine-protein phosphatase 1 regulatory subunit 10 isoform X2	47.31	2	76900000	2	2	3		135707
2507	5044	1477731933	histone acetyltransferase KAT6B isoform X1	83.01	2	26600000	2	2	5		259365
2507	26717	1477731935	histone acetyltransferase KAT6B isoform X1	83.01	2	26600000	2	2	5		259365
3490	62614	1477723687	ribosome biogenesis protein BMS1 homolog	54.63	2	10100000	2	2	2	Carbamidomethylation	141927
1528	25144	571539727	protein arginine N-methyltransferase 7 isoform X1	54.4	2	9250000	3	2	6		79925
1089	308	1477741400	titin isoform X7	81.81	2	231000000	4	4	12		416999
1089	309	1477741402	titin isoform X7	81.81	2	231000000	4	4	12		416999
1680	9232	1477730789	uncharacterized protein LOC410423 isoform X2	77.96	2	21900000	2	2	7		149172
1680	9234	1477730787	uncharacterized protein LOC410423 isoform X1	77.96	2	21900000	2	2	7		151634
2252	8884	571564381	cadherin-23	58.04	2	6560000	2	2	3		202218
2178	12229	66558592	ATP-dependent RNA helicase DHX8	56.95	2	15300000	2	2	4		136412
1783	12137	1477759461	uncharacterized protein LOC100578699	78.69	2	9660000	3	3	4	Carbamidomethylation	210966
1268	4411	1032027226	LOW QUALITY PROTEIN: interferon-related developmental regulator 1-like	113.07	3	427000000	2	2	13		82252
1798	2249	328782914	hepatocyte growth factor-regulated tyrosine kinase substrate	86.71	3	103000000	2	2	8	Carbamidomethylation	91188
2636	3904	1477738132	uncharacterized protein LOC409246 isoform X4	65.67	3	35300000	2	2	4		112575
1789	163	1477714201	hyaluronan mediated motility receptor isoform X2	101.89	3	19200000	2	2	6		117319
1789	165	1477714199	probable DNA double-strand break repair Rad50 ATPase isoform X1	101.89	3	19200000	2	2	6		117786
1900	12511	1031995908	U2 snRNP-associated SURP motif-containing protein	94.1	3	73200000	2	2	6		108455
1458	2817	1477737129	glycogen	88.77	3	61900000	2	2	7	Carbamidomethylation	79622
1166	12739	571576763	protein argonaute-2 isoform X2	84.3	3	79900000	2	2	8		100946
1166	37616	1477730156	protein argonaute-2 isoform X1	84.3	3	79900000	2	2	8		104196
1166	12740	571576759	protein argonaute-2 isoform X1	84.3	3	79900000	2	2	8		104196
1166	12741	571576756	protein argonaute-2 isoform X1	84.3	3	79900000	2	2	8		104196
1773	12485	1477728506	DNA-directed RNA polymerase II subunit RPB2	81.92	3	27900000	2	2	6		133746
2716	5676	1477725459	uncharacterized protein LOC552843	81.77	3	113000000	2	2	4	Carbamidomethylation	93718
1710	5337	1477721832	E3 ubiquitin-protein ligase Su(dx)	81.39	3	41100000	2	2	8	Carbamidomethylation	124855
1710	5338	1477721830	E3 ubiquitin-protein ligase Su(dx)	81.39	3	41100000	2	2	8	Carbamidomethylation	124855
1930	13003	1477735454	transducin beta-like protein 3	79.75	3	51100000	2	2	7	Carbamidomethylation	89655
1912	3292	328779790	probable DNA mismatch repair protein Msh6	78.82	3	29000000	2	2	4		128441
1956	12587	571574426	glycerol-3-phosphate acyltransferase 1 mitochondrial isoform X2	76.32	3	30100000	2	2	6	Carbamidomethylation	96626
1956	12588	328783598	glycerol-3-phosphate acyltransferase 1 mitochondrial isoform X1	76.32	3	30100000	2	2	6	Carbamidomethylation	100784
1956	12589	571574422	glycerol-3-phosphate acyltransferase 1 mitochondrial isoform X1	76.32	3	30100000	2	2	6	Carbamidomethylation	100784
1795	1027	1032000875	RNA-binding protein 5 isoform X2	75.32	3	35900000	2	2	7		105375
1795	1028	571507863	RNA-binding protein 5 isoform X1	75.32	3	35900000	2	2	7		105853
2112	2106	1477757668	LOW QUALITY PROTEIN: uncharacterized protein LOC725838	75.16	3	128000000	2	2	5		85471
1918	1148	1477737936	testin isoform X1	74.18	3	30200000	2	2	5	Carbamidomethylation	85137
1235	50174	94158626	cytochrome P450 4G11	73.82	3	176000000	2	2	9	Carbamidomethylation	62250
1235	50175	571575761	cytochrome P450 4G11 isoform X2	73.82	3	176000000	2	2	9	Carbamidomethylation	63352
1235	50176	571575759	cytochrome P450 4G11 isoform X2	73.82	3	176000000	2	2	9	Carbamidomethylation	63352
1235	50177	1032012962	cytochrome P450 4G11 isoform X1	73.82	3	176000000	2	2	9	Carbamidomethylation	64258
1699	12608	1477728761	integrin alpha-PS1 isoform X4	72.73	3	10700000	2	2	3	Carbamidomethylation	116218
2327	4163	1477733660	uncharacterized protein LOC100578262 isoform X2	71.97	3	29600000	2	2	4		137614
2327	4164	1477733656	uncharacterized protein LOC100578262 isoform X1	71.97	3	29600000	2	2	4		137549
2327	4165	335892835	uncharacterized protein LOC100578262	71.97	3	29600000	2	2	4		137533
2327	4166	1477733654	uncharacterized protein LOC100578262 isoform X1	71.97	3	29600000	2	2	4		137549
2327	4167	1477733658	uncharacterized protein LOC100578262 isoform X1	71.97	3	29600000	2	2	4		137549
2327	4168	1477733652	uncharacterized protein LOC100578262 isoform X1	71.97	3	29600000	2	2	4		137549
1952	8585	1477719969	delta-1-pyrroline-5-carboxylate synthase isoform X3	71.09	3	77400000	2	2	6	Carbamidomethylation	79265
1952	8586	1477719967	delta-1-pyrroline-5-carboxylate synthase isoform X2	71.09	3	77400000	2	2	6	Carbamidomethylation	83837
1952	8587	1477719964	delta-1-pyrroline-5-carboxylate synthase isoform X1	71.09	3	77400000	2	2	6	Carbamidomethylation	85065
1673	50113	1477750339	mucin-5AC	70.83	3	20200000	2	2	5		104570
1602	52646	1032002543	translocating chain-associated membrane protein 1-like 1	70.57	3	109000000	2	2	7		43312
2677	1794	1477723261	pseudouridine-metabolizing bifunctional protein C1861.05	67.36	3	20800000	2	2	3		75836
2345	3061	1477744942	serine/arginine repetitive matrix protein 1 isoform X2	66.85	3	59700000	2	2	5		104084
2345	3062	1477744940	serine/arginine repetitive matrix protein 1 isoform X1	66.85	3	59700000	2	2	5		105739
2173	37627	110760074	protein crooked neck	66.69	3	10900000	2	2	4		82555
2343	6678	1477721798	pentatricopeptide repeat-containing protein 1 mitochondrial partial	65.97	3	42500000	2	2	4		64940
2653	6422	1031997791	serine/threonine-protein phosphatase 4 regulatory subunit 1 isoform X7	63.24	3	75700000	2	2	4		88501
2653	6423	571499448	serine/threonine-protein phosphatase 4 regulatory subunit 1 isoform X7	63.24	3	75700000	2	2	4		88501
2653	6424	571499455	serine/threonine-protein phosphatase 4 regulatory subunit 1 isoform X7	63.24	3	75700000	2	2	4		88501
2653	6425	571499451	serine/threonine-protein phosphatase 4 regulatory subunit 1 isoform X7	63.24	3	75700000	2	2	4		88501
2653	6426	1031997794	serine/threonine-protein phosphatase 4 regulatory subunit 1 isoform X7	63.24	3	75700000	2	2	4		88501
2653	6427	571499445	serine/threonine-protein phosphatase 4 regulatory subunit 1 isoform X6	63.24	3	75700000	2	2	4		91773
2653	6430	571499441	serine/threonine-protein phosphatase 4 regulatory subunit 1 isoform X5	63.24	3	75700000	2	2	4		93734
2653	6431	571499437	serine/threonine-protein phosphatase 4 regulatory subunit 1 isoform X4	63.24	3	75700000	2	2	4		95076
2653	6432	571499433	serine/threonine-protein phosphatase 4 regulatory subunit 1 isoform X4	63.24	3	75700000	2	2	4		95076
2710	12696	328791524	39S ribosomal protein S30 mitochondrial	62.91	3	38100000	2	2	4		65084
2161	4399	1477715858	T-complex protein 11-like protein 1 isoform X3	62.45	3	61300000	2	2	5		58169
2161	4400	1477715865	T-complex protein 11-like protein 1 isoform X2	62.45	3	61300000	2	2	5		58537
2161	4401	1477715848	T-complex protein 11-like protein 1 isoform X2	62.45	3	61300000	2	2	5		58537
2161	4402	1477715855	T-complex protein 11-like protein 1 isoform X2	62.45	3	61300000	2	2	5		58537
2161	4403	1477715851	T-complex protein 11-like protein 1 isoform X2	62.45	3	61300000	2	2	5		58537
2161	4404	1477715845	T-complex protein 11-like protein 1 isoform X2	62.45	3	61300000	2	2	5		58537
2161	4405	1477715831	T-complex protein 11-like protein 1 isoform X1	62.45	3	61300000	2	2	5		62882
2161	4406	1477715842	T-complex protein 11-like protein 1 isoform X1	62.45	3	61300000	2	2	5		62882
2161	4407	1477715838	T-complex protein 11-like protein 1 isoform X1	62.45	3	61300000	2	2	5		62882
2161	4408	1477715861	T-complex protein 11-like protein 1 isoform X1	62.45	3	61300000	2	2	5		62882
2161	4409	1477715835	T-complex protein 11-like protein 1 isoform X1	62.45	3	61300000	2	2	5		62882
2638	37674	1477733794	protein PTCD3 homolog mitochondrial-like isoform X2	60.62	3	34300000	2	2	3		69839
2638	37675	1477733792	protein PTCD3 homolog mitochondrial-like isoform X1	60.62	3	34300000	2	2	3		76230
2431	4941	1477751235	putative uncharacterized protein DDB_G0274405 isoform X2	59.97	3	70200000	2	2	5		60533
2431	4942	1477751233	nuclear fragile X mental retardation-interacting protein 1 isoform X1	59.97	3	70200000	2	2	5		60662
1563	4142	571499470	protein arginine N-methyltransferase 5	58.8	3	433000000	2	2	2	Carbamidomethylation	71107
1563	4143	66499433	protein arginine N-methyltransferase 5	58.8	3	433000000	2	2	2	Carbamidomethylation	71107
1563	4144	571499474	protein arginine N-methyltransferase 5	58.8	3	433000000	2	2	2	Carbamidomethylation	71107
1563	4145	1477717384	protein arginine N-methyltransferase 5	58.8	3	433000000	2	2	2	Carbamidomethylation	71107
3176	5505	1477719910	uncharacterized protein LOC100577872 isoform X4	57.79	3	12800000	2	2	2	Carbamidomethylation	69983
3176	5506	1477719908	uncharacterized protein LOC100577872 isoform X3	57.79	3	12800000	2	2	2	Carbamidomethylation	74913
3176	5507	1477719905	uncharacterized protein LOC100577872 isoform X2	57.79	3	12800000	2	2	2	Carbamidomethylation	75670
3176	5508	1477719903	uncharacterized protein LOC100577872 isoform X1	57.79	3	12800000	2	2	2	Carbamidomethylation	80291
1981	10791	571568224	adenosine deaminase 2	57.53	3	63700000	2	2	3		58311
2356	2228	66513161	hemicentin-2	57.41	3	7270000	2	2	3		76981
617	1859	1477743601	restin homolog isoform X6	150.35	3	198000000	3	3	9	Carbamidomethylation	186638
617	1860	1477743603	restin homolog isoform X6	150.35	3	198000000	3	3	9	Carbamidomethylation	186638
617	2154	1477743599	restin homolog isoform X5	150.35	3	198000000	3	3	9	Carbamidomethylation	188075
617	1861	1477743597	restin homolog isoform X4	150.35	3	198000000	3	3	9	Carbamidomethylation	190738
617	2156	1477743595	restin homolog isoform X3	150.35	3	198000000	3	3	9	Carbamidomethylation	191848
617	1866	1477743587	restin homolog isoform X1	150.35	3	198000000	3	3	9	Carbamidomethylation	194479
617	1867	1477743589	restin homolog isoform X1	150.35	3	198000000	3	3	9	Carbamidomethylation	194479
617	1868	1477743591	restin homolog isoform X1	150.35	3	198000000	3	3	9	Carbamidomethylation	194479
1286	1366	328777287	nuclear pore complex protein Nup214	146.36	3	68300000	3	3	9	Carbamidomethylation	164223
1545	3095	1477732512	tyrosine-protein phosphatase Lar isoform X14	117.1	3	31300000	3	3	7		221675
1545	3096	1477732509	tyrosine-protein phosphatase Lar isoform X13	117.1	3	31300000	3	3	7		223296
1545	3059	1477732507	tyrosine-protein phosphatase Lar isoform X12	117.1	3	31300000	3	3	7		223626
1545	3097	1477732504	tyrosine-protein phosphatase Lar isoform X11	117.1	3	31300000	3	3	7		224760
1545	3094	1477732515	tyrosine-protein phosphatase Lar isoform X15	117.1	3	31300000	3	3	7		213561
1117	1312	1477738038	uncharacterized protein LOC409322 isoform X3	116.5	3	54400000	3	3	7		210926
1117	1313	1477738034	uncharacterized protein LOC409322 isoform X2	116.5	3	54400000	3	3	7		211483
1117	1314	1477738028	uncharacterized protein LOC409322 isoform X1	116.5	3	54400000	3	3	7		212932
1117	1315	1477738032	uncharacterized protein LOC409322 isoform X1	116.5	3	54400000	3	3	7		212932
1117	1316	1477738024	uncharacterized protein LOC409322 isoform X1	116.5	3	54400000	3	3	7		212932
1562	3668	1477740931	kinesin-like protein KIF20B	112.53	3	38400000	3	3	7		175457
1305	25419	328785529	Golgi apparatus protein 1 isoform X1	103.45	3	74600000	3	3	9	Carbamidomethylation	130980
1559	13622	571504601	uncharacterized protein LOC410725 isoform X1	96.73	3	44500000	3	3	8	Carbamidomethylation	137478
1559	13623	571504605	uncharacterized protein LOC410725 isoform X1	96.73	3	44500000	3	3	8	Carbamidomethylation	137478
1559	13621	571504616	uncharacterized protein LOC410725 isoform X3	96.73	3	44500000	3	3	8	Carbamidomethylation	123145
1640	4062	1477718149	inactive tyrosine-protein kinase 7	93.75	3	104000000	3	3	8		122198
1692	5179	1477759617	histone-lysine N-methyltransferase NSD2 isoform X2	83.48	3	43900000	3	3	7	Carbamidomethylation	140805
1692	5180	1477759615	histone-lysine N-methyltransferase NSD2 isoform X1	83.48	3	43900000	3	3	7	Carbamidomethylation	147843
1293	2028	1477738652	uncharacterized protein LOC726735 isoform X2	81.93	3	39300000	3	3	6		154443
1293	1554	1477738648	uncharacterized protein LOC726735 isoform X1	81.93	3	39300000	3	3	6		155077
2111	12942	328786997	exosome complex exonuclease RRP44	75.06	3	41500000	3	3	6		112415
972	5328	1477736266	collagen alpha-1(IV) chain	120.25	3	34500000	4	4	8	Carbamidomethylation	190943
829	108	1477757593	serine protease nudel	158.9	3	217000000	4	4	16	Carbamidomethylation	225255
1373	1258	571561510	trithorax group protein osa isoform X3	135.37	3	118000000	4	4	9		227329
1373	1256	571561518	trithorax group protein osa isoform X5	135.37	3	118000000	4	4	9		225181
1373	1260	571561502	trithorax group protein osa isoform X1	135.37	3	118000000	4	4	9		228984
1373	1257	571561514	trithorax group protein osa isoform X4	135.37	3	118000000	4	4	9		226998
1373	1255	328787106	trithorax group protein osa isoform X6	135.37	3	118000000	4	4	9		224851
1373	1259	571561506	trithorax group protein osa isoform X2	135.37	3	118000000	4	4	9		228654
1025	1890	1477733881	uncharacterized protein LOC100576569	118.6	3	126000000	4	4	9		217468
766	3667	571531153	DNA-directed RNA polymerase III subunit RPC1 isoform X2	112.47	3	406000000	4	4	18	Carbamidomethylation	228135
1558	12570	1477730229	CD109 antigen	110.48	3	127000000	4	4	9		185084
1558	12571	1477730227	CD109 antigen	110.48	3	127000000	4	4	9		185084
565	12781	1477728390	proteasome adapter and scaffold protein ECM29	104.25	3	200000000	4	4	14	Carbamidomethylation	205092
828	1002	1477759883	inaD-like protein	144.19	3	64400000	5	5	7		299643
1210	505	1477759682	putative uncharacterized protein DDB_G0282133 isoform X1	128.91	3	80800000	5	5	10		232642
1210	541	1477759685	putative uncharacterized protein DDB_G0282133 isoform X2	128.91	3	80800000	5	5	10		228999
923	12662	1477726133	HEAT repeat-containing protein 1 isoform X1	124.55	3	69000000	5	5	12		235561
923	9617	1477726138	HEAT repeat-containing protein 1 isoform X3	124.55	3	69000000	5	5	12		205301
923	12660	1477726136	HEAT repeat-containing protein 1 isoform X2	124.55	3	69000000	5	5	12		205971
1248	12550	328792455	nuclear pore membrane glycoprotein 210	112.01	3	118000000	5	5	9	Carbamidomethylation	214211
1567	12466	571550277	sortilin-related receptor	107.75	3	84600000	5	5	10	Carbamidomethylation	243381
764	336	1477756464	golgin subfamily A member 4 isoform X11	133.8	3	56000000	7	7	15		357840
764	333	1477756460	centromere-associated protein E isoform X10	133.8	3	56000000	7	7	15		358542
764	335	1477756456	centromere-associated protein E isoform X9	133.8	3	56000000	7	7	15		358358
764	339	1477756453	centromere-associated protein E isoform X8	133.8	3	56000000	7	7	15		358814
764	334	1477756449	A-kinase anchor protein 9 isoform X7	133.8	3	56000000	7	7	15		360796
764	337	1477756445	A-kinase anchor protein 9 isoform X6	133.8	3	56000000	7	7	15		360758
764	338	571544737	A-kinase anchor protein 9 isoform X5	133.8	3	56000000	7	7	15		360886
764	340	1477756432	centromere-associated protein E isoform X2	133.8	3	56000000	7	7	15		363012
764	341	1477756436	centromere-associated protein E isoform X3	133.8	3	56000000	7	7	15		363012
764	342	1477756429	centromere-associated protein E isoform X1	133.8	3	56000000	7	7	15		363140
764	343	1477756439	A-kinase anchor protein 9 isoform X4	133.8	3	56000000	7	7	15		362927
1091	410	1477745618	ankyrin repeat domain-containing protein 17 isoform X6	122.97	3	166000000	7	7	12	Carbamidomethylation	334159
1091	411	1477745616	ankyrin repeat domain-containing protein 17 isoform X5	122.97	3	166000000	7	7	12	Carbamidomethylation	335033
1091	413	1477745612	ankyrin repeat domain-containing protein 17 isoform X3	122.97	3	166000000	7	7	12	Carbamidomethylation	338183
1091	415	1477745608	ankyrin repeat domain-containing protein 17 isoform X1	122.97	3	166000000	7	7	12	Carbamidomethylation	339355
1091	412	1477745614	ankyrin repeat domain-containing protein 17 isoform X4	122.97	3	166000000	7	7	12	Carbamidomethylation	338084
1091	414	1477745610	ankyrin repeat domain-containing protein 17 isoform X2	122.97	3	166000000	7	7	12	Carbamidomethylation	339256
1725	4159	1477749387	uncharacterized protein LOC726286	75	3	220000000	2	2	8	Carbamidomethylation	90505
2173	4277	1032024637	E3 ubiquitin-protein ligase TRIM33 isoform X1	71.55	3	17200000	2	2	5		116821
2154	2781	1477745323	TELO2-interacting protein 1 homolog	91.44	3	89600000	2	2	6	Carbamidomethylation	122891
1842	37796	110756756	alpha-mannosidase 2 isoform X2	86.86	3	74400000	2	2	9	Carbamidomethylation	130398
1842	37797	571530588	alpha-mannosidase 2 isoform X1	86.86	3	74400000	2	2	9	Carbamidomethylation	130584
2368	11335	1477718327	probable nuclear hormone receptor HR3 isoform X2	83.27	3	22000000	2	2	5	Carbamidomethylation	87907
2368	13516	1477718323	probable nuclear hormone receptor HR3 isoform X1	83.27	3	22000000	2	2	5	Carbamidomethylation	88626
2340	6437	328789347	ubiquitin conjugation factor E4 A	81.49	3	47200000	2	2	4		119159
2340	6438	571503850	ubiquitin conjugation factor E4 A	81.49	3	47200000	2	2	4		119159
2342	13150	1032027464	calcium-binding mitochondrial carrier protein Aralar1 isoform X9	81.28	3	38200000	2	2	5	Carbamidomethylation	76743
2342	13151	1477758946	calcium-binding mitochondrial carrier protein Aralar1 isoform X8	81.28	3	38200000	2	2	5	Carbamidomethylation	77480
2342	13152	1032027462	calcium-binding mitochondrial carrier protein Aralar1 isoform X7	81.28	3	38200000	2	2	5	Carbamidomethylation	77552
2342	13153	1032027460	calcium-binding mitochondrial carrier protein Aralar1 isoform X6	81.28	3	38200000	2	2	5	Carbamidomethylation	78191
2342	13154	1477758942	calcium-binding mitochondrial carrier protein Aralar1 isoform X5	81.28	3	38200000	2	2	5	Carbamidomethylation	78636
2342	13155	571544793	calcium-binding mitochondrial carrier protein Aralar1 isoform X4	81.28	3	38200000	2	2	5	Carbamidomethylation	79581
2342	13156	1032027455	calcium-binding mitochondrial carrier protein Aralar1 isoform X3	81.28	3	38200000	2	2	5	Carbamidomethylation	80291
2342	6319	571544790	calcium-binding mitochondrial carrier protein Aralar1 isoform X2	81.28	3	38200000	2	2	5	Carbamidomethylation	80857
2342	13157	1032027452	calcium-binding mitochondrial carrier protein Aralar1 isoform X1	81.28	3	38200000	2	2	5	Carbamidomethylation	81568
2051	14186	1477722052	probable elongator complex protein 2	76.86	3	15600000	2	2	6		88437
2515	3259	1477739036	uncharacterized protein LOC726438 isoform X1	75.16	3	33900000	2	2	4		106771
1970	38102	1032028397	endoplasmic reticulum metallopeptidase 1	73.87	3	73200000	2	2	9		100499
1970	38103	571544452	endoplasmic reticulum metallopeptidase 1	73.87	3	73200000	2	2	9		100499
2516	861	66522653	LIM domain-containing protein jub	73.15	3	14700000	2	2	5		97819
2072	37824	1477732877	cullin-2 isoform X2	72.1	3	54500000	2	2	7		86345
2072	37825	1477732875	cullin-2 isoform X1	72.1	3	54500000	2	2	7		87097
2494	6980	328788613	uncharacterized protein LOC725122 isoform X1	69.63	3	23600000	2	2	4		78224
2329	13991	571528019	condensin complex subunit 3	69.41	3	48200000	2	2	3	Carbamidomethylation	104460
2504	38005	334852201	STT3 subunit of the oligosaccharyltransferase complex homolog B	68.81	3	25000000	2	2	4		91179
2504	38006	1477746893	STT3 subunit of the oligosaccharyltransferase complex homolog B isoform X1	68.81	3	25000000	2	2	4		91179
2504	38007	334852203	STT3 subunit of the oligosaccharyltransferase complex homolog B	68.81	3	25000000	2	2	4		91179
2308	26654	571544374	phosphatidylinositol-binding clathrin assembly protein isoform X10	66.99	3	37500000	2	2	5	Carbamidomethylation	80049
2308	26487	571544371	phosphatidylinositol-binding clathrin assembly protein unc-11 isoform X9	66.99	3	37500000	2	2	5	Carbamidomethylation	91722
2308	26488	571544363	phosphatidylinositol-binding clathrin assembly protein LAP isoform X7	66.99	3	37500000	2	2	5	Carbamidomethylation	92199
2308	26259	571544367	phosphatidylinositol-binding clathrin assembly protein unc-11 isoform X8	66.99	3	37500000	2	2	5	Carbamidomethylation	92181
2308	26489	571544360	phosphatidylinositol-binding clathrin assembly protein unc-11 isoform X6	66.99	3	37500000	2	2	5	Carbamidomethylation	92370
2308	26490	328783831	phosphatidylinositol-binding clathrin assembly protein unc-11 isoform X5	66.99	3	37500000	2	2	5	Carbamidomethylation	93302
2308	26491	571544353	phosphatidylinositol-binding clathrin assembly protein unc-11 isoform X4	66.99	3	37500000	2	2	5	Carbamidomethylation	93599
2308	26492	571544346	phosphatidylinositol-binding clathrin assembly protein unc-11 isoform X2	66.99	3	37500000	2	2	5	Carbamidomethylation	93699
2308	26493	571544349	phosphatidylinositol-binding clathrin assembly protein unc-11 isoform X3	66.99	3	37500000	2	2	5	Carbamidomethylation	93671
2308	26494	571544339	phosphatidylinositol-binding clathrin assembly protein unc-11 isoform X1	66.99	3	37500000	2	2	5	Carbamidomethylation	93770
2038	5519	328792078	nuclear pore complex protein Nup88	66.17	3	46400000	2	2	7		80195
2807	38247	1032021645	myosin-IA isoform X2	64.93	3	10500000	2	2	3		108039
1812	37816	1031997739	WD repeat-containing protein 47 isoform X4	63.87	3	14500000	3	2	7	Carbamidomethylation	106140
1812	37820	1031997737	WD repeat-containing protein 47 isoform X3	63.87	3	14500000	3	2	7	Carbamidomethylation	108318
1812	37821	571499378	WD repeat-containing protein 47 isoform X2	63.87	3	14500000	3	2	7	Carbamidomethylation	108560
1812	37823	1031997734	WD repeat-containing protein 47 isoform X1	63.87	3	14500000	3	2	7	Carbamidomethylation	109262
2493	37746	1032029172	pantothenate kinase 4	63.69	3	23400000	2	2	4		88528
2493	37747	1032029174	pantothenate kinase 4	63.69	3	23400000	2	2	4		88528
2801	7121	571556448	paraplegin	56.05	3	25100000	2	2	4		85585
2461	3198	328791962	uncharacterized abhydrolase domain-containing protein DDB_G0269086	55.54	3	10800000	2	2	5		101321
2461	3199	1032024147	uncharacterized abhydrolase domain-containing protein DDB_G0269086	55.54	3	10800000	2	2	5		101321
2311	37896	328781112	leukocyte receptor cluster member 8 homolog isoform X1	55.38	3	8050000	2	2	6	Carbamidomethylation	90404
2213	4927	571502219	CCR4-NOT transcription complex subunit 3	49.59	3	74200000	2	2	6		76745
2706	37870	571556072	proline- glutamic acid- and leucine-rich protein 1	47.11	3	23000000	2	2	4		91142
2708	37934	1477734271	flocculation protein FLO11	40.66	3	23000000	2	2	2		168672
2008	37677	1477740145	apoptotic protease-activating factor 1-like isoform X2	96.56	3	34000000	3	3	7	Carbamidomethylation	158708
2008	37680	1032016167	apoptotic protease-activating factor 1-like isoform X1	96.56	3	34000000	3	3	7	Carbamidomethylation	159077
2150	37711	1477721824	DNA polymerase alpha catalytic subunit isoform X2	81.49	3	29600000	3	3	7	Carbamidomethylation	168814
2150	37712	1477721822	DNA polymerase alpha catalytic subunit isoform X1	81.49	3	29600000	3	3	7	Carbamidomethylation	169254
2150	37713	1477721826	DNA polymerase alpha catalytic subunit isoform X3	81.49	3	29600000	3	3	7	Carbamidomethylation	161388
2015	5250	571561385	ubiquitin conjugation factor E4 B isoform X2	80.64	3	38100000	3	3	6	Carbamidomethylation	124337
2015	5251	571561381	ubiquitin conjugation factor E4 B isoform X1	80.64	3	38100000	3	3	6	Carbamidomethylation	125995
2007	37676	328784274	helicase SKI2W	76.9	3	40400000	3	3	7		140783
2463	37737	571525575	5-oxoprolinase isoform X1	69.41	3	18100000	3	3	3		139653
2730	37716	571544046	alpha-mannosidase 2 isoform X1	60.49	3	25800000	3	3	4	Carbamidomethylation	126336
2730	37717	66514147	alpha-mannosidase 2 isoform X1	60.49	3	25800000	3	3	4	Carbamidomethylation	126336
2730	37718	571544040	alpha-mannosidase 2 isoform X1	60.49	3	25800000	3	3	4	Carbamidomethylation	126336
1537	13159	66505698	protein sidekick isoform X6	121.77	3	215000000	4	4	11		242738
1537	13124	571519978	protein sidekick isoform X5	121.77	3	215000000	4	4	11		243698
1537	13160	571519975	protein sidekick isoform X4	121.77	3	215000000	4	4	11		247217
1537	13125	571519972	protein sidekick isoform X3	121.77	3	215000000	4	4	11		248048
1537	9303	571519968	protein sidekick isoform X2	121.77	3	215000000	4	4	11		248148
1537	13126	571519965	protein sidekick isoform X1	121.77	3	215000000	4	4	11		248178
1801	1769	1032023387	unconventional myosin-IXa isoform X5	103	3	54000000	4	4	8		247472
1801	1770	1032023385	unconventional myosin-IXa isoform X4	103	3	54000000	4	4	8		248449
1801	1771	1477750775	unconventional myosin-IXa isoform X6	103	3	54000000	4	4	8		249150
1801	1772	1032023383	unconventional myosin-IXa isoform X3	103	3	54000000	4	4	8		250126
1801	1773	1032023381	unconventional myosin-IXa isoform X2	103	3	54000000	4	4	8		260051
1801	1774	1032023379	unconventional myosin-IXa isoform X1	103	3	54000000	4	4	8		261027
1761	3947	1477760219	inner centromere protein A isoform X4	100.85	3	221000000	4	4	11	Carbamidomethylation	133955
1550	12685	571510040	plexin-A4	96.61	3	85400000	4	4	12	Carbamidomethylation	216059
1550	12686	110750043	plexin-A4	96.61	3	85400000	4	4	12	Carbamidomethylation	216059
1550	12687	571510037	plexin-A4	96.61	3	85400000	4	4	12	Carbamidomethylation	216059
1720	10893	571513233	WD repeat and HMG-box DNA-binding protein 1	85.73	3	41200000	4	4	8	Carbamidomethylation	158525
1681	37671	571499865	TATA-binding protein-associated factor 172 isoform X2	85.49	3	20200000	4	4	8	Carbamidomethylation	210228
1681	7448	571499862	TATA-binding protein-associated factor 172 isoform X1	85.49	3	20200000	4	4	8	Carbamidomethylation	210357
1839	26441	571554090	protein MON2 homolog isoform X2	83.04	3	86500000	4	4	10		182744
1839	37660	571554087	protein MON2 homolog isoform X1	83.04	3	86500000	4	4	10		183063
1839	37661	1032002828	protein MON2 homolog isoform X1	83.04	3	86500000	4	4	10		183063
1900	37636	1477753039	dmX-like protein 2 isoform X4	93.8	3	33200000	5	5	8		371199
1900	37637	1477753036	dmX-like protein 2 isoform X3	93.8	3	33200000	5	5	8		374303
1900	13537	1477753033	dmX-like protein 2 isoform X2	93.8	3	33200000	5	5	8		374496
1900	13538	1477753030	dmX-like protein 2 isoform X1	93.8	3	33200000	5	5	8		377600
1468	678	1477731651	telomere-associated protein RIF1-like	113.78	3	64200000	7	7	13	Carbamidomethylation	305379
1589	1711	1477743549	LOW QUALITY PROTEIN: neurogenic locus Notch protein	106.98	3	58600000	7	7	13	Carbamidomethylation	278521
2809	4283	1477751680	E3 ubiquitin-protein ligase TRIM33 isoform X2	85.66	3	28600000	2	2	4		100109
2004	3031	1477740284	pleckstrin homology-like domain family B member 2 isoform X4	84.38	3	17900000	2	2	4		137170
2186	3606	1477757656	uncharacterized protein LOC413627	81.13	3	12400000	2	2	3		72229
2192	4477	571568165	arf-GAP with coiled-coil ANK repeat and PH domain-containing protein 2 isoform X2	61.98	3	9900000	2	2	3		98192
2192	4478	328782537	arf-GAP with coiled-coil ANK repeat and PH domain-containing protein 2 isoform X1	61.98	3	9900000	2	2	3		103238
2490	25153	571574516	ABC transporter G family member 20 isoform X2	59.78	3	18900000	2	2	4	Carbamidomethylation	85223
3702	4697	1477759753	protein kinase C-binding protein 1	51.57	3	2500000	2	2	2		126167
1770	4222	1477745918	unconventional myosin-XVIIIa isoform X6	91.65	3	7320000	4	3	8		181371
1770	4223	1477745916	unconventional myosin-XVIIIa isoform X6	91.65	3	7320000	4	3	8		181371
1770	4259	1477745914	unconventional myosin-XVIIIa isoform X5	91.65	3	7320000	4	3	8		215763
1770	4260	1477745912	unconventional myosin-XVIIIa isoform X4	91.65	3	7320000	4	3	8		216013
1770	4262	1477745910	unconventional myosin-XVIIIa isoform X3	91.65	3	7320000	4	3	8		218011
2313	2558	1477714480	protein phosphatase 1 regulatory subunit 12A isoform X10	72.56	3	21200000	3	3	5		131929
1881	2921	1477726633	F-actin-monooxygenase Mical isoform X5	112.51	3	25100000	4	4	8		291081
1881	2922	1477726630	F-actin-monooxygenase Mical isoform X4	112.51	3	25100000	4	4	8		291920
2036	4517	328777256	uncharacterized protein MAL13P1.304	96.87	3	30200000	2	2	7	Carbamidomethylation	138730
2636	4581	328780253	DNA topoisomerase 2-binding protein 1	87.96	3	24200000	2	2	4		146325
2731	4753	571575545	RNA-binding protein 33	76.06	3	18100000	2	2	4	Carbamidomethylation	123641
2918	4586	1477743252	protein SMG7	72.09	3	5090000	2	2	2		126982
2918	4587	1477743254	protein SMG7	72.09	3	5090000	2	2	2		126982
2918	4588	1477743250	protein SMG7	72.09	3	5090000	2	2	2		126982
3508	5164	66500873	protein Hook homolog 3	62.02	3	13800000	2	2	2		81502
1533	4203	1477743107	uncharacterized protein LOC408761	93.96	3	176000000	3	3	11	Carbamidomethylation	127234
2055	3787	571560816	zinc finger FYVE domain-containing protein 16 isoform X2	79.48	3	33600000	3	3	7		161076
2055	3788	571560812	zinc finger FYVE domain-containing protein 16 isoform X1	79.48	3	33600000	3	3	7		161261
1910	3171	1477727857	NPC intracellular cholesterol transporter 1 isoform X5	110.08	3	43900000	4	4	7	Carbamidomethylation	149967
1910	3173	1477727860	NPC intracellular cholesterol transporter 1 isoform X6	110.08	3	43900000	4	4	7	Carbamidomethylation	149540
2265	2736	1477753638	epidermal growth factor receptor substrate 15-like 1 isoform X2	68.4	3	12400000	2	2	2		111941
1509	3163	1477720858	serine/threonine-protein kinase mig-15 isoform X17	48.92	3	40100000	2	2	5		115103
1509	3164	1477720855	serine/threonine-protein kinase mig-15 isoform X16	48.92	3	40100000	2	2	5		115513
1509	3165	1477720852	serine/threonine-protein kinase mig-15 isoform X15	48.92	3	40100000	2	2	5		115991
1509	3166	1477720849	serine/threonine-protein kinase mig-15 isoform X14	48.92	3	40100000	2	2	5		116852
1509	3167	1477720846	serine/threonine-protein kinase mig-15 isoform X13	48.92	3	40100000	2	2	5		117262
1097	2130	1477732956	CLIP-associating protein 1-A isoform X4	97.77	3	85000000	3	3	8		161580
1097	2131	1477732954	CLIP-associating protein 1-A isoform X3	97.77	3	85000000	3	3	8		161592
1097	2133	1477732950	CLIP-associating protein 1-A isoform X1	97.77	3	85000000	3	3	8		164277
1501	2531	328776144	(E3-independent) E2 ubiquitin-conjugating enzyme UBE2O	65.77	3	33400000	3	3	6		149203
1501	2532	571556664	(E3-independent) E2 ubiquitin-conjugating enzyme UBE2O	65.77	3	33400000	3	3	6		149203
1501	2533	571556661	(E3-independent) E2 ubiquitin-conjugating enzyme UBE2O	65.77	3	33400000	3	3	6		149203
1383	2719	571540521	lisH domain and HEAT repeat-containing protein KIAA1468 homolog isoform X1	62.84	3	15000000	3	3	6		124935
1394	6210	571504609	uncharacterized protein LOC410725 isoform X2	80.24	3	35200000	3	3	6		128543
1289	1450	571538929	cadherin-87A	71.48	3	17000000	4	4	6		210629
1970	9031	571537687	GAS2-like protein pickled eggs isoform X2	71.98	3	9220000	2	2	3	Carbamidomethylation	100444
1970	9032	328777757	GAS2-like protein pickled eggs isoform X1	71.98	3	9220000	2	2	3	Carbamidomethylation	100882
2000	8663	1477753172	uncharacterized protein LOC408942 isoform X1	69.97	3	68500000	2	2	5		80924
2000	8661	1477753167	uncharacterized protein LOC408942 isoform X1	69.97	3	68500000	2	2	5		80924
2000	8662	1477753169	uncharacterized protein LOC408942 isoform X1	69.97	3	68500000	2	2	5		80924
3091	10522	328790842	uncharacterized protein LOC409977	68.98	3	6290000	2	2	2	Carbamidomethylation	93887
2926	10353	328781034	calcium-transporting ATPase type 2C member 1	48.09	3	5470000	2	2	2		104536
1274	7606	1477731179	uncharacterized protein LOC409714 isoform X2	78.2	3	82700000	4	4	8		155564
1274	7608	1477731177	uncharacterized protein LOC409714 isoform X1	78.2	3	82700000	4	4	8		156562
1274	7609	1477731175	uncharacterized protein LOC409714 isoform X1	78.2	3	82700000	4	4	8		156562
901	3524	1477738910	uncharacterized protein LOC410829 isoform X3	134.47	3	97000000	10	10	19	Carbamidomethylation	454688
901	3525	1477738906	uncharacterized protein LOC410829 isoform X2	134.47	3	97000000	10	10	19	Carbamidomethylation	460052
901	3526	1477738902	uncharacterized protein LOC410829 isoform X1	134.47	3	97000000	10	10	19	Carbamidomethylation	460189
901	3527	1477738898	uncharacterized protein LOC410829 isoform X1	134.47	3	97000000	10	10	19	Carbamidomethylation	460189
1476	3226	1477717629	lymphoid-specific helicase	79.59	3	31700000	2	2	5		91775
1395	3293	1477724653	angiomotin-like protein 1 isoform X2	76.1	3	71600000	2	2	7		120330
1395	3294	1477724649	angiomotin-like protein 1 isoform X1	76.1	3	71600000	2	2	7		120658
1395	3295	1477724651	angiomotin-like protein 1 isoform X1	76.1	3	71600000	2	2	7		120658
1675	3372	1477740226	uncharacterized protein LOC100578727 isoform X5	72.71	3	47300000	2	2	5		103610
1675	3373	1477740224	uncharacterized protein LOC100578727 isoform X5	72.71	3	47300000	2	2	5		103610
1675	3374	1477740222	uncharacterized protein LOC100578727 isoform X4	72.71	3	47300000	2	2	5		104468
1675	3375	1477740220	uncharacterized protein LOC100578727 isoform X3	72.71	3	47300000	2	2	5		106883
1675	3376	1477740218	uncharacterized protein LOC100578727 isoform X2	72.71	3	47300000	2	2	5		107541
1675	3377	1477740216	uncharacterized protein LOC100578727 isoform X1	72.71	3	47300000	2	2	5		109225
2865	3562	1477747532	protein flightless-1 isoform X3	67.12	3	5000000	2	2	2		137723
2865	3563	1477747529	protein flightless-1 isoform X2	67.12	3	5000000	2	2	2		138064
2865	3565	1477747524	protein flightless-1 isoform X1	67.12	3	5000000	2	2	2		142311
1821	3327	1477755381	LIM domain kinase 1 isoform X1	65.95	3	2980000	2	2	3	Carbamidomethylation	135365
1867	3891	1477747763	low-density lipoprotein receptor isoform X6	58.13	3	6880000	2	2	4	Carbamidomethylation	95070
1867	3892	1477747757	low-density lipoprotein receptor isoform X4	58.13	3	6880000	2	2	4	Carbamidomethylation	99614
1867	3893	1477747754	low-density lipoprotein receptor isoform X3	58.13	3	6880000	2	2	4	Carbamidomethylation	99565
1867	3894	1477747751	very low-density lipoprotein receptor isoform X2	58.13	3	6880000	2	2	4	Carbamidomethylation	100798
1867	3895	1477747748	low-density lipoprotein receptor isoform X1	58.13	3	6880000	2	2	4	Carbamidomethylation	104109
1867	4178	1477747772	low-density lipoprotein receptor isoform X9	58.13	3	6880000	2	2	4	Carbamidomethylation	90652
1867	4179	1477747769	very low-density lipoprotein receptor isoform X8	58.13	3	6880000	2	2	4	Carbamidomethylation	90704
1867	4180	1477747766	low-density lipoprotein receptor isoform X7	58.13	3	6880000	2	2	4	Carbamidomethylation	95047
1867	4181	1477747760	very low-density lipoprotein receptor isoform X5	58.13	3	6880000	2	2	4	Carbamidomethylation	95248
2414	3181	571574827	origin recognition complex subunit 1	69.83	3	18500000	3	3	3		95960
1876	3264	1477756941	xanthine dehydrogenase	68.61	3	6110000	3	3	4	Carbamidomethylation	142368
1700	3188	1477744461	protein lap4 isoform X11	64.38	3	11500000	3	3	4		170394
1700	3189	1477744455	protein lap4 isoform X9	64.38	3	11500000	3	3	4		197446
2138	38252	1477731827	HEAT repeat-containing protein 3	71.96	3	20900000	2	2	5	Carbamidomethylation	72356
3529	50994	328775948	nucleolar protein 14 homolog	70.81	3	5910000	2	2	2		105903
2885	100667	1477730918	partitioning defective 3 homolog	50.73	3	0	2	2	2	Carbamidomethylation	132579
2087	13095	571519252	active breakpoint cluster region-related protein isoform X3	86.78	3	1130000	2	2	2		122331
2087	13096	571519248	active breakpoint cluster region-related protein isoform X2	86.78	3	1130000	2	2	2		123771
2087	13097	571519244	active breakpoint cluster region-related protein isoform X1	86.78	3	1130000	2	2	2		123808
1887	100258	571503458	protein vav isoform X2	69.78	3	15700000	2	2	4		89053
1887	100259	571503454	protein vav isoform X1	69.78	3	15700000	2	2	4		91451
1887	100260	1477742066	protein vav isoform X4	69.78	3	15700000	2	2	4		95438
1887	100290	571503462	protein vav isoform X3	69.78	3	15700000	2	2	4		76575
1963	100387	1477740899	DNA ligase 1-like isoform X2	53.46	3	26700000	2	2	4		74105
2174	38275	66504790	integrator complex subunit 7 isoform X2	50.13	3	16800000	2	2	3		106004
2174	38276	571513265	integrator complex subunit 7 isoform X1	50.13	3	16800000	2	2	3		106346
3640	100799	1477730625	tensin-3 isoform X6	49.22	3	5140000	2	2	2	Carbamidomethylation	179860
2164	25998	1031995470	EH domain-binding protein 1 isoform X2	74.32	3	16700000	2	2	5		104286
1748	5348	1477757866	brain tumor protein-like	74.02	3	46800000	2	2	7	Carbamidomethylation	102563
2417	38266	1477753328	mediator of RNA polymerase II transcription subunit 23 isoform X2	88.14	3	24000000	3	3	6		125084
2417	38267	1477753322	mediator of RNA polymerase II transcription subunit 23 isoform X1	88.14	3	24000000	3	3	6		155002
2417	38268	1477753325	mediator of RNA polymerase II transcription subunit 23 isoform X1	88.14	3	24000000	3	3	6		155002
2173	75030	328778549	brefeldin A-inhibited guanine nucleotide-exchange protein 1	85.9	3	22100000	4	4	6	Carbamidomethylation	192103
2778	7233	1032022149	retinoblastoma-like protein 1 isoform X4	66.11	3	16400000	2	2	3	Carbamidomethylation	113382
2282	37686	571571172	atypical kinase COQ8B mitochondrial isoform X2	63.46	3	14400000	2	2	3		64302
3099	6180	328789797	rap1 GTPase-activating protein 1 isoform X4	55.86	3	6880000	2	2	3	Carbamidomethylation	95181
3099	6181	571555649	rap1 GTPase-activating protein 1 isoform X3	55.86	3	6880000	2	2	3	Carbamidomethylation	98228
3099	6182	571555645	rap1 GTPase-activating protein 1 isoform X2	55.86	3	6880000	2	2	3	Carbamidomethylation	98373
3099	7008	571555667	rap1 GTPase-activating protein 1 isoform X6	55.86	3	6880000	2	2	3	Carbamidomethylation	91423
3099	7009	571555658	rap1 GTPase-activating protein 1 isoform X5	55.86	3	6880000	2	2	3	Carbamidomethylation	91770
3099	7010	1032002288	rap1 GTPase-activating protein 1 isoform X5	55.86	3	6880000	2	2	3	Carbamidomethylation	91770
3099	7011	571555655	rap1 GTPase-activating protein 1 isoform X5	55.86	3	6880000	2	2	3	Carbamidomethylation	91770
3099	7012	571555661	rap1 GTPase-activating protein 1 isoform X5	55.86	3	6880000	2	2	3	Carbamidomethylation	91770
3099	7013	1477721088	rap1 GTPase-activating protein 1 isoform X1	55.86	3	6880000	2	2	3	Carbamidomethylation	100822
1236	13001	571561787	E3 ubiquitin-protein ligase UBR5 isoform X2	143.26	3	30000000	6	6	10	Carbamidomethylation	311314
2110	8132	1477742098	serine/arginine repetitive matrix protein 2 isoform X4	75.17	3	28500000	2	2	3		114659
2110	8135	1477742096	serine/arginine repetitive matrix protein 2 isoform X3	75.17	3	28500000	2	2	3		115860
2110	8150	1477742092	serine/arginine repetitive matrix protein 2 isoform X1	75.17	3	28500000	2	2	3		119973
2720	62485	571565412	CCAAT/enhancer-binding protein zeta	65.16	3	6470000	2	2	4		99666
2720	62486	328787529	CCAAT/enhancer-binding protein zeta	65.16	3	6470000	2	2	4		99666
3023	52754	1477743297	glycerophosphocholine phosphodiesterase GPCPD1 isoform X3	60.37	3	13400000	2	2	4		94842
3023	62743	1477743293	glycerophosphocholine phosphodiesterase GPCPD1 isoform X3	60.37	3	13400000	2	2	4		94842
3023	62745	1477743295	glycerophosphocholine phosphodiesterase GPCPD1 isoform X3	60.37	3	13400000	2	2	4		94842
3023	62746	1477743291	glycerophosphocholine phosphodiesterase GPCPD1 isoform X2	60.37	3	13400000	2	2	4		96323
3023	62747	1477743287	glycerophosphocholine phosphodiesterase GPCPD1 isoform X1	60.37	3	13400000	2	2	4		99271
3023	62748	1477743289	glycerophosphocholine phosphodiesterase GPCPD1 isoform X1	60.37	3	13400000	2	2	4		99271
1208	2546	1477743605	restin homolog isoform X7	110.58	3	126000000	2	2	5		185593
1528	25142	1032026291	protein arginine N-methyltransferase 7 isoform X4	54.4	3	9250000	3	2	6		69201
1528	25143	571539731	protein arginine N-methyltransferase 7 isoform X2	54.4	3	9250000	3	2	6		73088
1978	4890	110757698	elongation factor-like GTPase 1	47.27	3	11300000	2	2	3		119877
1680	9230	1477730793	uncharacterized protein LOC410423 isoform X3	77.96	3	21900000	2	2	7		124223
1680	9231	1477730791	uncharacterized protein LOC410423 isoform X3	77.96	3	21900000	2	2	7		124223
2352	8807	1477757358	myosin heavy chain non-muscle isoform X2	56.56	3	3440000	2	2	2	Carbamidomethylation	87902
1996	15605	1477736190	organic cation transporter protein isoform X1	47.35	3	10400000	2	2	5		60646
3239	9704	1477755141	ATP-dependent RNA helicase SUV3 homolog mitochondrial	45.12	3	17500000	2	2	2	Carbamidomethylation	83548
1873	45773	1477725053	sushi von Willebrand factor type A EGF and pentraxin domain-containing protein 1 isoform X2	54.05	3	38700000	2	2	5	Carbamidomethylation	122315
1873	45774	1477725051	sushi von Willebrand factor type A EGF and pentraxin domain-containing protein 1 isoform X1	54.05	3	38700000	2	2	5	Carbamidomethylation	122403
1868	8052	1477750260	uncharacterized protein LOC724385 isoform X2	89.29	3	44000000	4	4	6	Carbamidomethylation	182748
1868	8051	1477750262	uncharacterized protein LOC724385 isoform X2	89.29	3	44000000	4	4	6	Carbamidomethylation	182748
2231	9789	1477724161	7SK snRNA methylphosphate capping enzyme isoform X3	67.37	3	2350000	2	2	3		93169
2231	9790	1477724157	7SK snRNA methylphosphate capping enzyme isoform X2	67.37	3	2350000	2	2	3		93628
2231	9791	1477724159	7SK snRNA methylphosphate capping enzyme isoform X2	67.37	3	2350000	2	2	3		93628
2231	9792	1477724155	7SK snRNA methylphosphate capping enzyme isoform X1	67.37	3	2350000	2	2	3		95594
2252	4350	571549161	mitochondrial intermediate peptidase	67.29	3	16100000	2	2	4	Carbamidomethylation	82070
1933	7228	571577442	HBS1-like protein isoform X3	62.81	3	15200000	2	2	3		75618
1933	7231	1031995409	HBS1-like protein isoform X2	62.81	3	15200000	2	2	3		77184
1941	12230	1477742094	serine/arginine repetitive matrix protein 2 isoform X2	53.66	3	34100000	2	2	5		117523
1941	12236	1477742104	serine/arginine repetitive matrix protein 1 isoform X6	53.66	3	34100000	2	2	5		97520
1941	12237	1477742100	serine/arginine repetitive matrix protein 2 isoform X5	53.66	3	34100000	2	2	5		108113
1941	12238	1477742102	serine/arginine repetitive matrix protein 2 isoform X5	53.66	3	34100000	2	2	5		108113
1763	3958	571559187	kinesin-like protein unc-104 isoform X7	60.58	3	113000000	3	3	5		200895
1657	12794	1477742721	dolichyl-diphosphooligosaccharide--protein glycosyltransferase subunit 2	94.89	4	517000000	2	2	3	Carbamidomethylation	75552
1335	13179	571536480	transmembrane 9 superfamily member 2 isoform X3	81.99	4	161000000	2	2	13	Carbamidomethylation	64347
738	1507	66509670	DNA replication licensing factor Mcm7	128.26	4	324000000	2	2	11		82832
568	2506	1477730979	LOW QUALITY PROTEIN: uncharacterized protein LOC412936	126.17	4	9780000	6	2	16	Carbamidomethylation	175664
1647	1083	328791908	sarcolemmal membrane-associated protein	111.77	4	55400000	2	2	6	Carbamidomethylation	91500
1553	3837	328791698	kinesin-like protein Klp61F isoform X1	105.03	4	28000000	4	2	8		113686
1783	3817	1477714700	putative uncharacterized protein DDB_G0271606 isoform X4	103.82	4	23600000	2	2	7		104690
1783	3818	1477714697	transcription factor SPT20 homolog isoform X3	103.82	4	23600000	2	2	7		105147
1783	3819	1477714695	mediator of RNA polymerase II transcription subunit 15 isoform X2	103.82	4	23600000	2	2	7		105153
1783	3820	1477714693	mediator of RNA polymerase II transcription subunit 15 isoform X1	103.82	4	23600000	2	2	7		105611
2059	3814	1477761963	protein bicaudal D isoform X3	99.94	4	22100000	2	2	3		87880
2059	3815	1477761958	protein bicaudal D isoform X2	99.94	4	22100000	2	2	3		89177
2059	3749	1477761955	protein bicaudal D isoform X1	99.94	4	22100000	2	2	3		90012
3411	4498	1477739063	1 4-alpha-glucan-branching enzyme isoform X1	95.85	4	15400000	2	2	2	Carbamidomethylation	80478
1983	12782	571543413	CDK5 regulatory subunit-associated protein 3	93.84	4	36300000	2	2	5		59362
1598	3965	571574440	beta-TrCP isoform X2	89.44	4	108000000	2	2	8		59032
1598	3966	328783464	beta-TrCP isoform X1	89.44	4	108000000	2	2	8		60187
1970	50213	571553004	hillarin isoform X3	88.24	4	35300000	2	2	5	Carbamidomethylation	83147
1970	50214	1032003201	hillarin isoform X2	88.24	4	35300000	2	2	5	Carbamidomethylation	94292
1970	37738	1032003199	hillarin isoform X1	88.24	4	35300000	2	2	5	Carbamidomethylation	95445
2121	37622	1032024398	peroxisomal acyl-coenzyme A oxidase 3	86.77	4	38900000	2	2	5		77001
2121	37623	1032024395	peroxisomal acyl-coenzyme A oxidase 3	86.77	4	38900000	2	2	5		77001
2121	37624	66564429	peroxisomal acyl-coenzyme A oxidase 3	86.77	4	38900000	2	2	5		77001
2121	37625	571535378	peroxisomal acyl-coenzyme A oxidase 3	86.77	4	38900000	2	2	5		77001
1933	26662	1477719859	alkyldihydroxyacetonephosphate synthase	86.76	4	18100000	2	2	7		68783
2171	5228	1032025561	transcription initiation factor TFIID subunit 4 isoform X4	83.58	4	11900000	2	2	5		93278
2171	5229	1032025559	transcription initiation factor TFIID subunit 4 isoform X3	83.58	4	11900000	2	2	5		96188
2171	5230	1032025557	transcription initiation factor TFIID subunit 4 isoform X2	83.58	4	11900000	2	2	5		98356
2171	5231	1032025555	transcription initiation factor TFIID subunit 4 isoform X1	83.58	4	11900000	2	2	5		98484
2172	2551	1477756933	nicalin-1	83.46	4	54100000	2	2	5		61979
1335	7123	571536477	transmembrane 9 superfamily member 2 isoform X2	81.99	4	161000000	2	2	13	Carbamidomethylation	75462
1335	13180	328792067	transmembrane 9 superfamily member 2 isoform X1	81.99	4	161000000	2	2	13	Carbamidomethylation	75896
1802	13469	328788352	5'-3' exoribonuclease 2 homolog	81.59	4	32900000	2	2	6	Carbamidomethylation	109481
1818	755	1477733579	RING finger protein unkempt homolog isoform X8	81.37	4	58600000	2	2	6		86665
1818	756	1477733577	RING finger protein unkempt homolog isoform X7	81.37	4	58600000	2	2	6		88107
1818	757	1477733575	RING finger protein unkempt homolog isoform X6	81.37	4	58600000	2	2	6		88236
1818	758	1477733573	RING finger protein unkempt homolog isoform X5	81.37	4	58600000	2	2	6		88621
1818	759	1477733571	RING finger protein unkempt homolog isoform X4	81.37	4	58600000	2	2	6		88662
1818	760	1477733569	RING finger protein unkempt homolog isoform X3	81.37	4	58600000	2	2	6		88937
1818	761	1477733567	RING finger protein unkempt homolog isoform X2	81.37	4	58600000	2	2	6		89066
1818	762	1477733565	RING finger protein unkempt homolog isoform X1	81.37	4	58600000	2	2	6		89492
1565	4596	1032002564	lysine-specific histone demethylase 1A	80.56	4	18200000	2	2	8	Carbamidomethylation	87127
1913	12784	571571715	poly(A) RNA polymerase mitochondrial isoform X1	79.96	4	37300000	2	2	6		65063
2702	4975	1032006303	transmembrane GTPase Marf isoform X2	79.78	4	8870000	2	2	2		86890
2702	4976	1032006301	transmembrane GTPase Marf isoform X1	79.78	4	8870000	2	2	2		87745
1402	6638	1477750860	RNA-binding protein 28	77.37	4	48000000	2	2	9		89450
1696	13228	1477731549	ras guanine nucleotide exchange factor Y isoform X2	76.79	4	27800000	2	2	8		87271
1696	13229	1477731552	ras guanine nucleotide exchange factor Y isoform X2	76.79	4	27800000	2	2	8		87271
1696	13230	1477731554	ras guanine nucleotide exchange factor Y isoform X2	76.79	4	27800000	2	2	8		87271
1696	13231	1477731546	atrophin-1 isoform X1	76.79	4	27800000	2	2	8		89482
2106	9506	571527923	ribosome-releasing factor 2 mitochondrial	75.27	4	27700000	2	2	5		83657
1841	50190	571559865	uncharacterized protein LOC551323 isoform X2	74.46	4	151000000	2	2	7	Carbamidomethylation	61479
1841	50191	110760993	uncharacterized protein LOC551323 isoform X1	74.46	4	151000000	2	2	7	Carbamidomethylation	62233
2118	3779	328784654	cyclin-G-associated kinase	74.39	4	28100000	2	2	5		128543
1918	1109	1477737938	testin isoform X2	74.18	4	30200000	2	2	5	Carbamidomethylation	80359
2749	37690	66558893	probable cytochrome P450 6a13	70.48	4	6680000	2	2	2		58652
2709	12836	1032023618	semaphorin-2A isoform X2	69.17	4	26400000	2	2	4	Carbamidomethylation	81556
2709	12837	571533789	semaphorin-2A isoform X2	69.17	4	26400000	2	2	4	Carbamidomethylation	81556
2709	12838	328782173	semaphorin-2A isoform X1	69.17	4	26400000	2	2	4	Carbamidomethylation	83099
2602	8458	328779026	nucleolar GTP-binding protein 2	68.91	4	7790000	2	2	3		81346
3599	2599	328786401	serine/threonine-protein kinase 3 isoform X2	68.9	4	22700000	2	2	2		59280
3599	2600	571554367	serine/threonine-protein kinase 3 isoform X1	68.9	4	22700000	2	2	2		60113
2291	4759	1477754011	bifunctional coenzyme A synthase	68.38	4	59400000	2	2	5		63725
2426	6857	1477757925	WD repeat-containing protein 43	66.52	4	89600000	2	2	5	Carbamidomethylation	69102
2390	2025	571534548	ankyrin repeat and LEM domain-containing protein 2 isoform X1	65.3	4	32800000	2	2	3	Carbamidomethylation	66124
1960	2818	571529637	serine/threonine-protein phosphatase 5	65.29	4	100000000	2	2	6		56050
3217	2138	571543071	nucleolar protein 4-like isoform X2	61.62	4	56500000	2	2	3		56343
3217	2139	571543066	nucleolar protein 4-like isoform X1	61.62	4	56500000	2	2	3		56728
2431	4940	571534581	nuclear fragile X mental retardation-interacting protein 1 isoform X3	59.97	4	70200000	2	2	5		59954
2712	50630	1032011472	methionine--tRNA ligase mitochondrial	56.09	4	15400000	2	2	3		75179
879	1643	328790346	uncharacterized protein LOC100578631	112.2	4	191000000	3	3	17		98664
879	1644	571504706	uncharacterized protein LOC100578631	112.2	4	191000000	3	3	17		98664
879	1645	571504710	uncharacterized protein LOC100578631	112.2	4	191000000	3	3	17		98664
879	1646	571504714	uncharacterized protein LOC100578631	112.2	4	191000000	3	3	17		98664
1670	3741	1477733940	protein draper isoform X3	106.27	4	88800000	3	3	9	Carbamidomethylation	106376
1670	3742	1477733938	protein draper isoform X2	106.27	4	88800000	3	3	9	Carbamidomethylation	106669
1670	3743	1477733936	protein draper isoform X1	106.27	4	88800000	3	3	9	Carbamidomethylation	110548
1109	4104	328788547	zinc finger and BTB domain-containing protein 41	104.72	4	39100000	3	3	13	Carbamidomethylation	123611
1109	4105	1032021672	zinc finger and BTB domain-containing protein 41	104.72	4	39100000	3	3	13	Carbamidomethylation	123611
1123	37691	1477745076	cleft lip and palate transmembrane protein 1 homolog	103.54	4	149000000	3	3	10		77557
1488	3798	1477725001	centrosome-associated zinc finger protein CP190	99.47	4	68200000	3	3	9	Carbamidomethylation	98030
1488	3799	1477725003	centrosome-associated zinc finger protein CP190	99.47	4	68200000	3	3	9	Carbamidomethylation	98030
1488	3800	1477724999	centrosome-associated zinc finger protein CP190	99.47	4	68200000	3	3	9	Carbamidomethylation	98030
1488	3801	1477725005	centrosome-associated zinc finger protein CP190	99.47	4	68200000	3	3	9	Carbamidomethylation	98030
1813	12648	1477713534	isoleucine--tRNA ligase mitochondrial isoform X1	99.06	4	62000000	3	3	7		111342
1785	4499	110759504	cullin-4A	98.17	4	33700000	3	3	6		93599
1369	12547	571509334	rho-associated coiled-coil containing protein kinase 2 isoform X1	96.13	4	19700000	3	3	4		157551
1369	12548	507418862	Rho-associated coiled-coil containing protein kinase 2	96.13	4	19700000	3	3	4		157864
1450	1546	1477731675	probable ATP-dependent RNA helicase DDX23	93.34	4	168000000	3	3	9		92330
1121	12583	66506411	uncharacterized protein LOC552428	93.01	4	137000000	3	3	13		94005
1296	4835	1032021929	transportin-1	92.17	4	132000000	3	3	6		101802
2084	3273	1032023810	JNK-interacting protein 3 isoform X7	86.01	4	28500000	3	3	6		136106
2084	3274	1477752669	JNK-interacting protein 3 isoform X8	86.01	4	28500000	3	3	6		139521
2084	3275	1032023806	JNK-interacting protein 3 isoform X6	86.01	4	28500000	3	3	6		139862
2084	3276	1477752663	JNK-interacting protein 3 isoform X5	86.01	4	28500000	3	3	6		140258
2084	3277	1477752660	JNK-interacting protein 3 isoform X4	86.01	4	28500000	3	3	6		140179
2084	3278	1477752658	JNK-interacting protein 3 isoform X3	86.01	4	28500000	3	3	6		141360
2084	3279	1032023799	JNK-interacting protein 3 isoform X2	86.01	4	28500000	3	3	6		141788
2084	3280	1477752653	JNK-interacting protein 3 isoform X1	86.01	4	28500000	3	3	6		142096
2084	3281	1477752650	JNK-interacting protein 3 isoform X1	86.01	4	28500000	3	3	6		142096
2102	749	1477714639	vitellogenin receptor	85.25	4	14200000	4	3	6	Carbamidomethylation	198333
1471	25061	328782503	ER membrane protein complex subunit 1 isoform X3	83.54	4	35900000	3	3	8		105179
1471	25062	571523777	ER membrane protein complex subunit 1 isoform X2	83.54	4	35900000	3	3	8		106490
1471	25063	571523773	ER membrane protein complex subunit 1 isoform X1	83.54	4	35900000	3	3	8		107251
1782	1563	1477758456	protein unc-13 homolog 4B isoform X2	78.81	4	15300000	3	3	4	Carbamidomethylation	149815
1814	1567	571506402	F-BAR domain only protein 2 isoform X8	77.97	4	41000000	3	3	7	Carbamidomethylation	109336
1814	1570	571506398	F-BAR domain only protein 2 isoform X7	77.97	4	41000000	3	3	7	Carbamidomethylation	109729
1814	1568	571506394	F-BAR domain only protein 2 isoform X6	77.97	4	41000000	3	3	7	Carbamidomethylation	109651
1814	1571	571506391	F-BAR domain only protein 2 isoform X5	77.97	4	41000000	3	3	7	Carbamidomethylation	109910
1814	1572	571506388	F-BAR domain only protein 2 isoform X4	77.97	4	41000000	3	3	7	Carbamidomethylation	110226
1814	1569	328791847	F-BAR domain only protein 2 isoform X3	77.97	4	41000000	3	3	7	Carbamidomethylation	111573
1814	1573	571506382	F-BAR domain only protein 2 isoform X2	77.97	4	41000000	3	3	7	Carbamidomethylation	111833
1814	1574	571506379	F-BAR domain only protein 2 isoform X1	77.97	4	41000000	3	3	7	Carbamidomethylation	112148
1698	2991	571531523	probable helicase with zinc finger domain	68.14	4	27300000	3	3	6		104400
880	1124	1477733232	uncharacterized protein LOC725621	145.44	4	199000000	4	4	14		122175
1368	3731	1477735650	tyrosine-protein phosphatase 69D	119.06	4	77300000	4	4	9	Carbamidomethylation	164186
1366	12544	1477758269	nuclear pore complex protein Nup160 homolog	133.02	4	65800000	4	4	7		161820
868	3388	571543214	sister chromatid cohesion protein PDS5 homolog B isoform X3	126.91	4	114000000	4	4	11		137959
868	4221	571543209	sister chromatid cohesion protein PDS5 homolog B-B isoform X1	126.91	4	114000000	4	4	11		139258
868	3385	571543217	sister chromatid cohesion protein PDS5 homolog B isoform X4	126.91	4	114000000	4	4	11		137388
868	4220	328778597	sister chromatid cohesion protein PDS5 homolog B-B isoform X2	126.91	4	114000000	4	4	11		138688
1087	876	1477727362	golgin subfamily A member 4	116.14	4	39200000	4	4	9	Carbamidomethylation	201370
1299	12507	1477727578	cohesin subunit SA-1 isoform X3	110.04	4	146000000	4	4	11		130958
1299	12508	1477727576	cohesin subunit SA-2 isoform X2	110.04	4	146000000	4	4	11		140466
1299	12509	1477727570	cohesin subunit SA-2 isoform X1	110.04	4	146000000	4	4	11		142002
1299	4539	1477727573	cohesin subunit SA-2 isoform X1	110.04	4	146000000	4	4	11		142002
1299	12510	1477727567	cohesin subunit SA-2 isoform X1	110.04	4	146000000	4	4	11		142002
1311	668	571499564	MATH and LRR domain-containing protein PFE0570w isoform X3	104.99	4	149000000	4	4	13	Carbamidomethylation	142372
1311	545	571499557	uncharacterized protein DDB_G0283697 isoform X2	104.99	4	149000000	4	4	13	Carbamidomethylation	144154
1311	546	571499561	uncharacterized protein DDB_G0283697 isoform X2	104.99	4	149000000	4	4	13	Carbamidomethylation	144154
1311	547	328776082	uncharacterized protein DDB_G0283697 isoform X1	104.99	4	149000000	4	4	13	Carbamidomethylation	145524
1380	1478	1477744998	uncharacterized protein LOC100578201	99.1	4	42000000	4	4	8		173329
1374	25050	1477735256	RRP12-like protein	90.21	4	33400000	4	4	8	Carbamidomethylation	146300
867	466	1477760634	cardiomyopathy-associated protein 5 isoform X2	154.86	4	216000000	6	6	17	Carbamidomethylation	300932
867	467	1477760628	cardiomyopathy-associated protein 5 isoform X1	154.86	4	216000000	6	6	17	Carbamidomethylation	301019
867	468	1477760624	cardiomyopathy-associated protein 5 isoform X1	154.86	4	216000000	6	6	17	Carbamidomethylation	301019
867	469	1477760631	cardiomyopathy-associated protein 5 isoform X1	154.86	4	216000000	6	6	17	Carbamidomethylation	301019
867	475	1477760638	cardiomyopathy-associated protein 5 isoform X3	154.86	4	216000000	6	6	17	Carbamidomethylation	296113
529	1631	1477742477	nucleosome-remodeling factor subunit NURF301 isoform X3	156.67	4	114000000	7	7	21	Carbamidomethylation	306402
529	1632	1477742475	nucleosome-remodeling factor subunit NURF301 isoform X2	156.67	4	114000000	7	7	21	Carbamidomethylation	307243
529	1633	1477742472	nucleosome-remodeling factor subunit NURF301 isoform X1	156.67	4	114000000	7	7	21	Carbamidomethylation	307640
300	12512	1477758500	low-density lipoprotein receptor-related protein 2 isoform X2	188.94	4	234000000	11	11	27	Carbamidomethylation	511500
300	12513	1477758498	low-density lipoprotein receptor-related protein 2 isoform X1	188.94	4	234000000	11	11	27	Carbamidomethylation	516052
2368	13506	1477718355	probable nuclear hormone receptor HR3 isoform X8	83.27	4	22000000	2	2	5	Carbamidomethylation	63267
2368	13507	1477718352	probable nuclear hormone receptor HR3 isoform X7	83.27	4	22000000	2	2	5	Carbamidomethylation	66861
2368	13508	1477718347	probable nuclear hormone receptor HR3 isoform X5	83.27	4	22000000	2	2	5	Carbamidomethylation	68302
2368	13509	1477718341	probable nuclear hormone receptor HR3 isoform X5	83.27	4	22000000	2	2	5	Carbamidomethylation	68302
2368	13510	1477718344	probable nuclear hormone receptor HR3 isoform X5	83.27	4	22000000	2	2	5	Carbamidomethylation	68302
2368	13511	1477718338	probable nuclear hormone receptor HR3 isoform X5	83.27	4	22000000	2	2	5	Carbamidomethylation	68302
2368	13512	1477718336	probable nuclear hormone receptor HR3 isoform X5	83.27	4	22000000	2	2	5	Carbamidomethylation	68302
2368	13513	1477718349	probable nuclear hormone receptor HR3 isoform X6	83.27	4	22000000	2	2	5	Carbamidomethylation	68125
2368	13514	1477718333	probable nuclear hormone receptor HR3 isoform X4	83.27	4	22000000	2	2	5	Carbamidomethylation	69255
2368	13515	1477718330	probable nuclear hormone receptor HR3 isoform X3	83.27	4	22000000	2	2	5	Carbamidomethylation	77121
2369	4285	571517180	nuclear pore complex protein Nup54 isoform X2	82.14	4	61800000	2	2	4	Carbamidomethylation	67315
2369	4286	571517176	nuclear pore complex protein Nup54 isoform X1	82.14	4	61800000	2	2	4	Carbamidomethylation	67386
2515	3257	1477739043	centrosomal protein of 97 kDa isoform X3	75.16	4	33900000	2	2	4		103158
2515	3258	571515573	uncharacterized protein LOC726438 isoform X2	75.16	4	33900000	2	2	4		105025
2025	1753	1477733372	protein enabled isoform X2	74.58	4	73200000	2	2	8	Carbamidomethylation	80980
2025	1749	1477733370	protein enabled isoform X1	74.58	4	73200000	2	2	8	Carbamidomethylation	85372
1751	37743	1032024382	conserved oligomeric Golgi complex subunit 5	72.81	4	63400000	3	2	9		86344
2330	3969	1032024059	dystrobrevin beta isoform X10	70.79	4	43200000	2	2	6		72319
2330	3970	1477751172	dystrobrevin beta isoform X11	70.79	4	43200000	2	2	6		72143
2330	3971	1032024057	dystrobrevin beta isoform X9	70.79	4	43200000	2	2	6		72658
2330	3972	1032024055	dystrobrevin beta isoform X8	70.79	4	43200000	2	2	6		76437
2330	3973	1477751167	dystrobrevin beta isoform X7	70.79	4	43200000	2	2	6		77444
2330	3974	571533068	dystrobrevin beta isoform X6	70.79	4	43200000	2	2	6		84871
2330	3975	1477751164	dystrobrevin beta isoform X5	70.79	4	43200000	2	2	6		85933
2330	3976	1032024051	dystrobrevin beta isoform X4	70.79	4	43200000	2	2	6		86139
2330	3977	1032024049	dystrobrevin beta isoform X3	70.79	4	43200000	2	2	6		87069
2330	3978	1032024047	dystrobrevin beta isoform X2	70.79	4	43200000	2	2	6		88170
2330	3979	1032024045	dystrobrevin beta isoform X1	70.79	4	43200000	2	2	6		88439
2455	12534	1477755951	serine/threonine-protein kinase PRP4 homolog isoform X2	70.25	4	28000000	2	2	5	Carbamidomethylation	120389
2455	12535	1477755919	serine/threonine-protein kinase PRP4 homolog isoform X1	70.25	4	28000000	2	2	5	Carbamidomethylation	122193
2455	12536	1477755930	serine/threonine-protein kinase PRP4 homolog isoform X1	70.25	4	28000000	2	2	5	Carbamidomethylation	122193
2455	12537	1477755948	serine/threonine-protein kinase PRP4 homolog isoform X1	70.25	4	28000000	2	2	5	Carbamidomethylation	122193
2455	12538	1477755926	serine/threonine-protein kinase PRP4 homolog isoform X1	70.25	4	28000000	2	2	5	Carbamidomethylation	122193
2455	12539	1477755942	serine/threonine-protein kinase PRP4 homolog isoform X1	70.25	4	28000000	2	2	5	Carbamidomethylation	122193
2504	38003	1477746898	STT3 subunit of the oligosaccharyltransferase complex homolog B isoform X3	68.81	4	25000000	2	2	4		88767
2504	38004	1477746896	STT3 subunit of the oligosaccharyltransferase complex homolog B isoform X2	68.81	4	25000000	2	2	4		89009
2754	37864	1477738045	serine/threonine-protein kinase minibrain	68.77	4	18400000	2	2	4		76495
2287	4569	571518781	DNA ligase 1 isoform X3	68.64	4	39200000	2	2	5	Carbamidomethylation	108570
2287	4570	571518778	DNA ligase 1 isoform X2	68.64	4	39200000	2	2	5	Carbamidomethylation	109111
2287	4571	1032018509	DNA ligase 1 isoform X1	68.64	4	39200000	2	2	5	Carbamidomethylation	109632
1833	6072	571508603	FAS-associated factor 1 isoform X2	67.68	4	78400000	2	2	10		71372
1833	6073	1031998224	FAS-associated factor 1 isoform X1	67.68	4	78400000	2	2	10		74054
1833	6074	48102174	FAS-associated factor 1 isoform X1	67.68	4	78400000	2	2	10		74054
2041	3125	1477727734	epsin-2 isoform X8	67.26	4	94300000	2	2	8		61334
2041	3126	1032005473	epsin-2 isoform X7	67.26	4	94300000	2	2	8		62768
2041	3127	1032005467	epsin-2 isoform X6	67.26	4	94300000	2	2	8		63521
2041	3128	1032005463	epsin-2 isoform X5	67.26	4	94300000	2	2	8		63782
2041	3129	1477727726	epsin-2 isoform X4	67.26	4	94300000	2	2	8		64127
2041	3130	1477727721	epsin-2 isoform X3	67.26	4	94300000	2	2	8		64221
2041	3131	1477727723	epsin-2 isoform X3	67.26	4	94300000	2	2	8		64221
2041	3132	1477727718	epsin-2 isoform X2	67.26	4	94300000	2	2	8		64879
2041	3133	1477727715	epsin-2 isoform X1	67.26	4	94300000	2	2	8		65141
2041	3134	1477727712	epsin-2 isoform X1	67.26	4	94300000	2	2	8		65141
2308	26479	571544400	phosphatidylinositol-binding clathrin assembly protein LAP isoform X18	66.99	4	37500000	2	2	5	Carbamidomethylation	68824
2308	26480	571544397	phosphatidylinositol-binding clathrin assembly protein LAP isoform X17	66.99	4	37500000	2	2	5	Carbamidomethylation	68923
2308	26481	571544394	phosphatidylinositol-binding clathrin assembly protein LAP isoform X16	66.99	4	37500000	2	2	5	Carbamidomethylation	68995
2308	26482	571544391	phosphatidylinositol-binding clathrin assembly protein LAP isoform X15	66.99	4	37500000	2	2	5	Carbamidomethylation	69094
2308	26483	571544388	phosphatidylinositol-binding clathrin assembly protein LAP isoform X14	66.99	4	37500000	2	2	5	Carbamidomethylation	70224
2308	26484	571544385	phosphatidylinositol-binding clathrin assembly protein LAP isoform X13	66.99	4	37500000	2	2	5	Carbamidomethylation	70324
2308	26485	571544382	phosphatidylinositol-binding clathrin assembly protein LAP isoform X12	66.99	4	37500000	2	2	5	Carbamidomethylation	70396
2308	26486	571544378	phosphatidylinositol-binding clathrin assembly protein LAP isoform X11	66.99	4	37500000	2	2	5	Carbamidomethylation	70495
2331	13207	66509079	N-terminal kinase-like protein	65.31	4	37600000	2	2	4	Carbamidomethylation	88004
3147	37987	328778384	probable glutamine-dependent NAD(+) synthetase	61.61	4	19900000	2	2	3	Carbamidomethylation	84345
3147	37988	571575983	probable glutamine-dependent NAD(+) synthetase	61.61	4	19900000	2	2	3	Carbamidomethylation	84345
2189	5472	1031998338	N6-adenosine-methyltransferase catalytic subunit	60.86	4	19000000	2	2	5		62614
2189	13740	110749760	N6-adenosine-methyltransferase catalytic subunit	60.86	4	19000000	2	2	5		62614
2195	14171	1031995232	brain tumor protein	56.98	4	32800000	2	2	5		86854
2195	12328	328793151	brain tumor protein	56.98	4	32800000	2	2	5		86854
2195	14172	571577205	brain tumor protein	56.98	4	32800000	2	2	5		86854
2195	14173	571577213	brain tumor protein	56.98	4	32800000	2	2	5		86854
2195	14174	571577209	brain tumor protein	56.98	4	32800000	2	2	5		86854
3098	12980	66523779	origin recognition complex subunit 4	55.9	4	14700000	2	2	3		52180
3098	12981	1477731876	origin recognition complex subunit 4	55.9	4	14700000	2	2	3		52180
3098	12982	571572305	origin recognition complex subunit 4	55.9	4	14700000	2	2	3		52180
2345	4575	328791709	nucleotide exchange factor SIL1	55.64	4	37300000	2	2	6		54098
2802	38180	571526603	gamma-tubulin complex component 4	55.54	4	11400000	2	2	4		75802
2311	37893	571549079	leukocyte receptor cluster member 8 homolog isoform X2	55.38	4	8050000	2	2	6	Carbamidomethylation	87632
2311	31452	571549083	leukocyte receptor cluster member 8 homolog isoform X2	55.38	4	8050000	2	2	6	Carbamidomethylation	87632
2311	37894	571549087	leukocyte receptor cluster member 8 homolog isoform X2	55.38	4	8050000	2	2	6	Carbamidomethylation	87632
2311	37895	571549091	leukocyte receptor cluster member 8 homolog isoform X2	55.38	4	8050000	2	2	6	Carbamidomethylation	87632
2768	38120	328777248	nose resistant to fluoxetine protein 6 isoform X1	54.93	4	18800000	2	2	4		82421
2761	7685	1477724665	chitobiosyldiphosphodolichol beta-mannosyltransferase isoform X3	50.7	4	10600000	2	2	4		85984
2761	8826	1477724663	chitobiosyldiphosphodolichol beta-mannosyltransferase isoform X2	50.7	4	10600000	2	2	4		86759
2761	8827	1477724661	chitobiosyldiphosphodolichol beta-mannosyltransferase isoform X1	50.7	4	10600000	2	2	4		87594
2466	6293	1477731816	activating signal cointegrator 1 complex subunit 2 isoform X2	46.8	4	121000000	2	2	4	Carbamidomethylation	85479
2466	6294	1477731818	activating signal cointegrator 1 complex subunit 2 isoform X2	46.8	4	121000000	2	2	4	Carbamidomethylation	85479
2466	6295	1477731814	activating signal cointegrator 1 complex subunit 2 isoform X1	46.8	4	121000000	2	2	4	Carbamidomethylation	86489
2527	6569	328781572	gamma-tubulin complex component 3	45.56	4	12400000	2	2	5		94477
1987	9945	1477751337	SLIT-ROBO Rho GTPase-activating protein 1 isoform X2	103.23	4	29900000	3	3	8	Carbamidomethylation	138950
1987	9946	1477751333	SLIT-ROBO Rho GTPase-activating protein 1 isoform X2	103.23	4	29900000	3	3	8	Carbamidomethylation	138950
1987	9947	1477751335	SLIT-ROBO Rho GTPase-activating protein 1 isoform X2	103.23	4	29900000	3	3	8	Carbamidomethylation	138950
1987	9948	1477751331	SLIT-ROBO Rho GTPase-activating protein 1 isoform X2	103.23	4	29900000	3	3	8	Carbamidomethylation	138950
1987	9935	1477751353	SLIT-ROBO Rho GTPase-activating protein 1 isoform X4	103.23	4	29900000	3	3	8	Carbamidomethylation	137744
1987	9936	1477751349	SLIT-ROBO Rho GTPase-activating protein 1 isoform X4	103.23	4	29900000	3	3	8	Carbamidomethylation	137744
1987	9937	1477751345	SLIT-ROBO Rho GTPase-activating protein 1 isoform X4	103.23	4	29900000	3	3	8	Carbamidomethylation	137744
1987	9938	1477751341	SLIT-ROBO Rho GTPase-activating protein 1 isoform X4	103.23	4	29900000	3	3	8	Carbamidomethylation	137744
1987	9939	1477751347	SLIT-ROBO Rho GTPase-activating protein 1 isoform X4	103.23	4	29900000	3	3	8	Carbamidomethylation	137744
1987	9940	1477751351	SLIT-ROBO Rho GTPase-activating protein 1 isoform X4	103.23	4	29900000	3	3	8	Carbamidomethylation	137744
1987	9941	1477751355	SLIT-ROBO Rho GTPase-activating protein 1 isoform X4	103.23	4	29900000	3	3	8	Carbamidomethylation	137744
1987	9942	1477751343	SLIT-ROBO Rho GTPase-activating protein 1 isoform X4	103.23	4	29900000	3	3	8	Carbamidomethylation	137744
1987	9949	1477751329	SLIT-ROBO Rho GTPase-activating protein 1 isoform X1	103.23	4	29900000	3	3	8	Carbamidomethylation	138910
1987	9950	1477751327	SLIT-ROBO Rho GTPase-activating protein 1 isoform X1	103.23	4	29900000	3	3	8	Carbamidomethylation	138910
1802	1239	1477718186	uncharacterized protein LOC726325	101.77	4	21800000	3	3	7		161648
1802	1240	1477718189	uncharacterized protein LOC726325	101.77	4	21800000	3	3	7		161648
1908	1211	1477754908	eukaryotic translation initiation factor 4E transporter isoform X2	93.16	4	47700000	3	3	9	Carbamidomethylation	137552
1908	1194	1477754910	eukaryotic translation initiation factor 4E transporter isoform X3	93.16	4	47700000	3	3	9	Carbamidomethylation	135205
1908	1196	1477754905	eukaryotic translation initiation factor 4E transporter isoform X1	93.16	4	47700000	3	3	9	Carbamidomethylation	137681
1937	12691	1477750442	phosphoinositide 3-kinase adapter protein 1 isoform X4	87.77	4	35200000	3	3	8		143793
1937	12692	1477750440	phosphoinositide 3-kinase adapter protein 1 isoform X3	87.77	4	35200000	3	3	8		145111
1937	12693	1477750438	phosphoinositide 3-kinase adapter protein 1 isoform X2	87.77	4	35200000	3	3	8		145560
1937	5307	1477750436	phosphoinositide 3-kinase adapter protein 1 isoform X1	87.77	4	35200000	3	3	8		146027
1935	37692	1477756380	ribonuclease Z mitochondrial isoform X1	85.47	4	59200000	3	3	9		87539
2729	5297	1477748301	replication factor C subunit 1 isoform X2	83.43	4	11300000	3	3	3		115820
2729	5298	1477748298	replication factor C subunit 1 isoform X1	83.43	4	11300000	3	3	3		117809
1714	9768	1032014360	nucleolar protein 6	83.28	4	50200000	3	3	8		122447
2138	4185	1477726060	catenin delta-2 isoform X7	82.99	4	111000000	3	3	7	Carbamidomethylation	107892
2019	7317	1477762362	histone deacetylase 6 isoform X4	82.8	4	36900000	3	3	8	Carbamidomethylation	131441
2019	7318	1477762365	histone deacetylase 6 isoform X4	82.8	4	36900000	3	3	8	Carbamidomethylation	131441
2019	7319	1477762358	histone deacetylase 6 isoform X3	82.8	4	36900000	3	3	8	Carbamidomethylation	131860
2019	7320	1477762354	histone deacetylase 6 isoform X2	82.8	4	36900000	3	3	8	Carbamidomethylation	132201
2019	7321	1477762350	histone deacetylase 6 isoform X1	82.8	4	36900000	3	3	8	Carbamidomethylation	132289
1943	4388	1477727086	RAC serine/threonine-protein kinase	82.49	4	73200000	3	3	7		60881
2002	2410	1477729468	protein lin-54 homolog isoform X2	81.65	4	41500000	3	3	7		89327
2002	2411	1477729466	protein lin-54 homolog isoform X1	81.65	4	41500000	3	3	7		90011
2002	2412	1477729464	protein lin-54 homolog isoform X1	81.65	4	41500000	3	3	7		90011
1750	12674	571500326	importin-11 isoform X2	81.28	4	93200000	3	3	11		111682
1750	12675	328778992	importin-11 isoform X1	81.28	4	93200000	3	3	11		112183
1750	12676	1032001372	importin-11 isoform X1	81.28	4	93200000	3	3	11		112183
1750	12677	571500323	importin-11 isoform X1	81.28	4	93200000	3	3	11		112183
2151	13043	328780155	TBC1 domain family member 9	78.25	4	23400000	3	3	7	Carbamidomethylation	129399
1847	12729	571501007	N-alpha-acetyltransferase 25 NatB auxiliary subunit isoform X2	76.01	4	47500000	3	3	6	Carbamidomethylation	95829
1847	12730	571501002	N-alpha-acetyltransferase 25 NatB auxiliary subunit isoform X1	76.01	4	47500000	3	3	6	Carbamidomethylation	103615
2024	9715	1477727318	cyclin-dependent kinase 11A	75.67	4	58100000	3	3	7		101068
1684	17018	328790105	lipase maturation factor 2	75.01	4	121000000	3	3	8		75659
2306	13356	1477729884	pre-mRNA-splicing factor ATP-dependent RNA helicase DHX16	70.45	4	18200000	3	3	5		101408
2020	12649	66546725	synaptojanin-1	70.2	4	27700000	3	3	6		129522
1422	1163	571568426	uncharacterized protein CG7065 isoform X1	110.24	4	65100000	4	4	11		142732
1590	37639	1477738480	cleavage and polyadenylation specificity factor subunit 1	107.89	4	84900000	4	4	11	Carbamidomethylation	160876
1729	12997	1477751824	LOW QUALITY PROTEIN: integrator complex subunit 3	107.5	4	39400000	4	4	11		152268
1545	25077	328790270	AP-3 complex subunit delta-1	101.86	4	81100000	4	4	10	Carbamidomethylation	135389
1761	4080	1032030221	uncharacterized protein LOC552421 isoform X1	100.85	4	221000000	4	4	11	Carbamidomethylation	91892
1594	2644	571511219	centrosomal protein of 152 kDa isoform X2	95.37	4	41900000	4	4	11	Carbamidomethylation	162514
1594	2647	571511216	centrosomal protein of 152 kDa isoform X1	95.37	4	41900000	4	4	11	Carbamidomethylation	163897
1809	12528	1477725447	nuclear pore complex protein Nup133	77.33	4	107000000	4	4	10	Carbamidomethylation	128684
1809	12529	1477725440	nuclear pore complex protein Nup133	77.33	4	107000000	4	4	10	Carbamidomethylation	128684
1809	12530	1477725444	nuclear pore complex protein Nup133	77.33	4	107000000	4	4	10	Carbamidomethylation	128684
1897	12752	1477733195	transcriptional regulator ATRX homolog isoform X2	108.42	4	68800000	5	5	9		224552
1897	12753	1477733193	transcriptional regulator ATRX homolog isoform X1	108.42	4	68800000	5	5	9		225159
1897	12754	1477733197	transcriptional regulator ATRX homolog isoform X3	108.42	4	68800000	5	5	9		222181
1364	5142	1477748931	dnaJ homolog subfamily C member 13 isoform X2	100.67	4	118000000	6	6	15		254744
918	37615	571570888	transformation/transcription domain-associated protein	125.85	4	183000000	10	10	24	Carbamidomethylation	430882
918	37614	1477733112	transformation/transcription domain-associated protein	125.85	4	183000000	10	10	24	Carbamidomethylation	430882
2123	2770	1477726627	F-actin-monooxygenase Mical isoform X3	90.91	4	4240000	2	2	3		300856
2123	2771	1477726625	F-actin-monooxygenase Mical isoform X2	90.91	4	4240000	2	2	3		301087
2123	2772	1477726622	F-actin-monooxygenase Mical isoform X1	90.91	4	4240000	2	2	3		301926
1879	4231	571562962	uncharacterized protein LOC408333 isoform X5	80.65	4	16900000	2	2	5		282388
1879	4232	1032004135	uncharacterized protein LOC408333 isoform X4	80.65	4	16900000	2	2	5		282459
1879	4233	571562958	uncharacterized protein LOC408333 isoform X3	80.65	4	16900000	2	2	5		283413
1879	4234	571562954	uncharacterized protein LOC408333 isoform X2	80.65	4	16900000	2	2	5		286460
1879	4235	571562946	uncharacterized protein LOC408333 isoform X1	80.65	4	16900000	2	2	5		286531
1879	4236	571562942	uncharacterized protein LOC408333 isoform X1	80.65	4	16900000	2	2	5		286531
1879	4237	1032004131	uncharacterized protein LOC408333 isoform X1	80.65	4	16900000	2	2	5		286531
1879	4238	571562950	uncharacterized protein LOC408333 isoform X1	80.65	4	16900000	2	2	5		286531
2454	1638	1477724102	uncharacterized protein LOC408337 isoform X5	74.83	4	14500000	2	2	4		361017
2454	1639	1477724104	uncharacterized protein LOC408337 isoform X5	74.83	4	14500000	2	2	4		361017
1879	4228	571562979	uncharacterized protein LOC408333 isoform X9	80.65	4	16900000	2	2	5		266096
1879	4229	571562970	uncharacterized protein LOC408333 isoform X7	80.65	4	16900000	2	2	5		270167
1879	4230	571562966	uncharacterized protein LOC408333 isoform X6	80.65	4	16900000	2	2	5		277002
2290	3671	1477748550	uncharacterized protein LOC408839 isoform X7	78.03	4	21300000	2	2	5		117847
2290	3672	328788329	uncharacterized protein LOC408839 isoform X6	78.03	4	21300000	2	2	5		117618
2290	3673	1477748546	uncharacterized protein LOC408839 isoform X5	78.03	4	21300000	2	2	5		118154
2290	3674	571530083	uncharacterized protein LOC408839 isoform X4	78.03	4	21300000	2	2	5		118426
2290	3675	571530076	uncharacterized protein LOC408839 isoform X3	78.03	4	21300000	2	2	5		118577
2290	3676	571530072	uncharacterized protein LOC408839 isoform X2	78.03	4	21300000	2	2	5		119116
2290	3677	571530064	uncharacterized protein LOC408839 isoform X1	78.03	4	21300000	2	2	5		120777
3504	12914	1477740802	uncharacterized protein LOC409039 isoform X2	76.46	4	9560000	2	2	2		199245
3504	12915	1477740800	uncharacterized protein LOC409039 isoform X1	76.46	4	9560000	2	2	2		199332
2539	4508	1477737207	nuclear receptor coactivator 3 isoform X6	74.9	4	7630000	2	2	5	Carbamidomethylation	177426
2539	4509	1477737209	nuclear receptor coactivator 3 isoform X6	74.9	4	7630000	2	2	5	Carbamidomethylation	177426
2539	4501	1477737227	circadian locomoter output cycles protein kaput isoform X12	74.9	4	7630000	2	2	5	Carbamidomethylation	163934
2539	4502	1477737224	circadian locomoter output cycles protein kaput isoform X11	74.9	4	7630000	2	2	5	Carbamidomethylation	164248
2539	4503	1477737233	nuclear receptor coactivator 3 isoform X14	74.9	4	7630000	2	2	5	Carbamidomethylation	167933
2539	4504	1477737221	nuclear receptor coactivator 3 isoform X10	74.9	4	7630000	2	2	5	Carbamidomethylation	168248
2539	4505	1477737218	nuclear receptor coactivator 3 isoform X9	74.9	4	7630000	2	2	5	Carbamidomethylation	172506
2539	4506	1477737215	nuclear receptor coactivator 3 isoform X8	74.9	4	7630000	2	2	5	Carbamidomethylation	171756
2539	4507	1477737212	nuclear receptor coactivator 3 isoform X7	74.9	4	7630000	2	2	5	Carbamidomethylation	177182
2539	4510	1477737203	nuclear receptor coactivator 3 isoform X5	74.9	4	7630000	2	2	5	Carbamidomethylation	177859
2539	4511	1477737230	nuclear receptor coactivator 3 isoform X13	74.9	4	7630000	2	2	5	Carbamidomethylation	179496
2539	4512	1477737200	nuclear receptor coactivator 3 isoform X4	74.9	4	7630000	2	2	5	Carbamidomethylation	179810
2539	4513	1477737197	nuclear receptor coactivator 3 isoform X3	74.9	4	7630000	2	2	5	Carbamidomethylation	183595
2539	4514	1477737194	nuclear receptor coactivator 3 isoform X2	74.9	4	7630000	2	2	5	Carbamidomethylation	183754
2539	4515	1477737190	nuclear receptor coactivator 3 isoform X1	74.9	4	7630000	2	2	5	Carbamidomethylation	184069
2313	12800	1477722962	uncharacterized protein LOC410211 isoform X1	73.59	4	32600000	2	2	5	Carbamidomethylation	152938
2366	13330	1477747316	zinc finger protein 608	68.12	4	39000000	2	2	6		224443
1935	12776	571550468	probable beta-hexosaminidase fdl isoform X5	68.05	4	31600000	2	2	6		77039
1935	12777	1032029575	probable beta-hexosaminidase fdl isoform X4	68.05	4	31600000	2	2	6		78108
1935	12778	571550464	probable beta-hexosaminidase fdl isoform X3	68.05	4	31600000	2	2	6		80838
1935	12779	328787970	probable beta-hexosaminidase fdl isoform X2	68.05	4	31600000	2	2	6		82011
1935	12780	571550455	probable beta-hexosaminidase fdl isoform X1	68.05	4	31600000	2	2	6		84741
2782	12945	571508815	latrophilin Cirl isoform X3	67.48	4	29200000	2	2	4	Carbamidomethylation	144400
2782	12946	571508799	latrophilin Cirl isoform X1	67.48	4	29200000	2	2	4	Carbamidomethylation	145974
2782	11976	571508812	latrophilin Cirl isoform X2	67.48	4	29200000	2	2	4	Carbamidomethylation	146056
2782	12947	571508803	latrophilin Cirl isoform X1	67.48	4	29200000	2	2	4	Carbamidomethylation	145974
2782	12961	571508818	latrophilin Cirl isoform X4	67.48	4	29200000	2	2	4	Carbamidomethylation	138750
2183	12885	1477715111	protein madd-4 isoform X5	58.45	4	9590000	2	2	5		172074
3656	12983	1477757504	mediator of RNA polymerase II transcription subunit 14 isoform X2	54.4	4	2720000	2	2	2	Carbamidomethylation	169006
3656	12984	1477757502	mediator of RNA polymerase II transcription subunit 14 isoform X1	54.4	4	2720000	2	2	2	Carbamidomethylation	170040
2151	3090	571565324	myb-like protein Q	87.82	4	26600000	2	2	6		121431
2290	3678	1477748553	uncharacterized protein LOC408839 isoform X8	78.03	4	21300000	2	2	5		111481
2518	4375	571577815	serine/arginine repetitive matrix protein 2	77.25	4	17400000	2	2	5	Carbamidomethylation	107348
2518	4376	328793491	serine/arginine repetitive matrix protein 2	77.25	4	17400000	2	2	5	Carbamidomethylation	107348
2152	9934	1477751357	SLIT-ROBO Rho GTPase-activating protein 1 isoform X5	76.16	4	20500000	2	2	7	Carbamidomethylation	137402
2152	9944	1477751339	SLIT-ROBO Rho GTPase-activating protein 1 isoform X3	76.16	4	20500000	2	2	7	Carbamidomethylation	138568
2508	3664	1477734124	zinc finger protein 26	70.94	4	14500000	2	2	3	Carbamidomethylation	58829
1935	12767	1477761527	probable beta-hexosaminidase fdl isoform X11	68.05	4	31600000	2	2	6		67350
1935	12768	1477761523	probable beta-hexosaminidase fdl isoform X10	68.05	4	31600000	2	2	6		70628
1935	12769	1032029584	probable beta-hexosaminidase fdl isoform X9	68.05	4	31600000	2	2	6		72749
1935	12770	1032029580	probable beta-hexosaminidase fdl isoform X8	68.05	4	31600000	2	2	6		74531
1935	12771	571550480	probable beta-hexosaminidase fdl isoform X8	68.05	4	31600000	2	2	6		74531
1935	12772	1032029582	probable beta-hexosaminidase fdl isoform X8	68.05	4	31600000	2	2	6		74531
1935	12773	1477761509	probable beta-hexosaminidase fdl isoform X8	68.05	4	31600000	2	2	6		74531
1935	12774	1477761506	probable beta-hexosaminidase fdl isoform X7	68.05	4	31600000	2	2	6		75479
1935	12775	571550476	probable beta-hexosaminidase fdl isoform X6	68.05	4	31600000	2	2	6		76612
2782	12944	1477716857	latrophilin Cirl isoform X5	67.48	4	29200000	2	2	4	Carbamidomethylation	136678
2782	12959	1477716860	latrophilin Cirl isoform X7	67.48	4	29200000	2	2	4	Carbamidomethylation	114630
2782	12960	571508824	latrophilin Cirl isoform X6	67.48	4	29200000	2	2	4	Carbamidomethylation	116205
2766	11025	1477734003	membrane-associated protein Hem	61.28	4	26700000	2	2	4	Carbamidomethylation	128209
2520	13221	1477722339	box A-binding factor isoform X2	60.98	4	16100000	2	2	5		85589
2568	7036	571544625	ubiquitin-like modifier-activating enzyme atg7 isoform X3	73.63	4	3540000	2	2	3	Carbamidomethylation	69917
2568	7037	571544621	ubiquitin-like modifier-activating enzyme atg7 isoform X2	73.63	4	3540000	2	2	3	Carbamidomethylation	79366
2568	7038	571544617	ubiquitin-like modifier-activating enzyme atg7 isoform X1	73.63	4	3540000	2	2	3	Carbamidomethylation	81084
2837	13945	1477753943	negative elongation factor B	61.74	4	19800000	2	2	3		72716
2593	25200	1477719913	ATP-dependent RNA helicase DHX33	57.31	4	14500000	2	2	3		76892
3816	25285	1031995467	EH domain-binding protein 1 isoform X1	51.92	4	1870000	2	2	2	Carbamidomethylation	108565
2145	2692	1477736549	putative mediator of RNA polymerase II transcription subunit 26	109.08	4	14000000	3	3	6		167906
2028	2801	1477751282	putative uncharacterized protein DDB_G0282133	85.77	4	23500000	3	3	6		111114
2585	3253	1477717495	myocardin isoform X4	84.49	4	65200000	3	3	5		132325
1933	2588	1477739932	rhoGEF domain-containing protein gxcJ isoform X1	74.25	4	49600000	3	3	8	Carbamidomethylation	94445
2313	2568	1477714478	protein phosphatase 1 regulatory subunit 12A isoform X9	72.56	4	21200000	3	3	5		110193
2313	2571	1477714474	protein phosphatase 1 regulatory subunit 12A isoform X7	72.56	4	21200000	3	3	5		111390
2313	2573	1477714470	protein phosphatase 1 regulatory subunit 12A isoform X5	72.56	4	21200000	3	3	5		114672
2313	2574	1477714468	protein phosphatase 1 regulatory subunit 12A isoform X4	72.56	4	21200000	3	3	5		115289
2313	2575	1477714466	protein phosphatase 1 regulatory subunit 12A isoform X3	72.56	4	21200000	3	3	5		115920
2313	2557	1477714464	protein phosphatase 1 regulatory subunit 12A isoform X2	72.56	4	21200000	3	3	5		116185
2313	2576	1477714462	protein phosphatase 1 regulatory subunit 12A isoform X1	72.56	4	21200000	3	3	5		116538
2313	2569	1477714482	protein phosphatase 1 regulatory subunit 12A isoform X11	72.56	4	21200000	3	3	5		110854
2313	2570	1477714476	protein phosphatase 1 regulatory subunit 12A isoform X8	72.56	4	21200000	3	3	5		111472
2313	2572	1477714472	protein phosphatase 1 regulatory subunit 12A isoform X6	72.56	4	21200000	3	3	5		112721
1345	2473	1477745304	uncharacterized protein LOC100578579 isoform X2	157.7	4	53300000	4	4	13	Carbamidomethylation	192478
1767	3006	1477745627	uncharacterized protein LOC552731 isoform X3	127.19	4	45400000	4	4	8		184349
1767	3007	1477745625	uncharacterized protein LOC552731 isoform X2	127.19	4	45400000	4	4	8		184702
1767	3008	1477745623	uncharacterized protein LOC552731 isoform X1	127.19	4	45400000	4	4	8		184704
1767	3019	1477745631	uncharacterized protein DDB_G0290301 isoform X5	127.19	4	45400000	4	4	8		183981
1767	3020	1477745629	uncharacterized protein DDB_G0290301 isoform X4	127.19	4	45400000	4	4	8		184335
2035	4195	1477745926	unconventional myosin-XVIIIa isoform X8	69.95	4	9250000	3	2	7		107972
2670	4637	1477743661	cerebellar degeneration-related protein 2-like isoform X5	52.78	4	7720000	2	2	3		82737
2670	4638	1477743663	cerebellar degeneration-related protein 2-like isoform X6	52.78	4	7720000	2	2	3		82927
2670	4639	1477743659	cerebellar degeneration-related protein 2-like isoform X4	52.78	4	7720000	2	2	3		83890
2670	4640	1477743657	cerebellar degeneration-related protein 2-like isoform X3	52.78	4	7720000	2	2	3		83700
2670	4641	1477743655	cerebellar degeneration-related protein 2-like isoform X2	52.78	4	7720000	2	2	3		83905
2670	4642	1477743653	cerebellar degeneration-related protein 2-like isoform X1	52.78	4	7720000	2	2	3		84868
2389	3774	328782228	uncharacterized protein PF11_0213	86.64	4	46200000	3	3	5	Carbamidomethylation	100625
1937	4116	1477733608	zinc finger CCCH domain-containing protein 13	92.88	4	44700000	3	3	7		118143
1937	4117	1477733606	zinc finger CCCH domain-containing protein 13	92.88	4	44700000	3	3	7		118143
2055	3784	571560828	zinc finger FYVE domain-containing protein 16 isoform X5	79.48	4	33600000	3	3	7		157981
2055	3785	571560824	zinc finger FYVE domain-containing protein 9 isoform X4	79.48	4	33600000	3	3	7		158894
2055	3786	571560820	zinc finger FYVE domain-containing protein 16 isoform X3	79.48	4	33600000	3	3	7		160348
2729	4249	1477752570	arginine-glutamic acid dipeptide repeats protein isoform X1	68.1	4	14500000	3	3	3	Carbamidomethylation	113397
3072	4256	1477742815	uncharacterized protein LOC102656822 isoform X2	61.03	4	16600000	3	3	3	Carbamidomethylation	116472
3072	4257	1477742813	uncharacterized protein LOC102656822 isoform X1	61.03	4	16600000	3	3	3	Carbamidomethylation	134442
2053	3076	1477743190	putative glutamate synthase	94.14	4	23800000	5	5	7	Carbamidomethylation	193897
1506	3084	571508315	E3 ubiquitin-protein ligase Nedd-4 isoform X3	71.69	4	48200000	2	2	7		96521
1506	3085	571508318	E3 ubiquitin-protein ligase Nedd-4 isoform X3	71.69	4	48200000	2	2	7		96521
1506	3086	571508312	E3 ubiquitin-protein ligase Nedd-4 isoform X2	71.69	4	48200000	2	2	7		99836
1506	3087	571508307	E3 ubiquitin-protein ligase Nedd-4 isoform X1	71.69	4	48200000	2	2	7		100261
1506	3088	1032000666	E3 ubiquitin-protein ligase Nedd-4 isoform X1	71.69	4	48200000	2	2	7		100261
1506	3089	571508302	E3 ubiquitin-protein ligase Nedd-4 isoform X1	71.69	4	48200000	2	2	7		100261
1506	3090	328792353	E3 ubiquitin-protein ligase Nedd-4 isoform X1	71.69	4	48200000	2	2	7		100261
1506	3091	1032000669	E3 ubiquitin-protein ligase Nedd-4 isoform X1	71.69	4	48200000	2	2	7		100261
1506	3117	571508326	E3 ubiquitin-protein ligase NEDD4 isoform X5	71.69	4	48200000	2	2	7		90895
1506	3118	571508322	E3 ubiquitin-protein ligase NEDD4 isoform X4	71.69	4	48200000	2	2	7		94635
1527	2703	1477740213	tudor domain-containing protein 3 isoform X2	71.51	4	24800000	3	2	6		80252
1527	2704	1477740211	tudor domain-containing protein 3 isoform X1	71.51	4	24800000	3	2	6		80351
2265	2734	1477753643	epidermal growth factor receptor substrate 15-like 1 isoform X4	68.4	4	12400000	2	2	2		86846
2265	2735	1477753641	epidermal growth factor receptor substrate 15-like 1 isoform X3	68.4	4	12400000	2	2	2		90661
1516	2806	1032009858	ubiquitin carboxyl-terminal hydrolase ZUFSP isoform X1	61.12	4	22300000	2	2	5		73922
1516	2807	571573097	ubiquitin carboxyl-terminal hydrolase ZUFSP isoform X1	61.12	4	22300000	2	2	5		73922
1516	2808	571573093	ubiquitin carboxyl-terminal hydrolase ZUFSP isoform X1	61.12	4	22300000	2	2	5		73922
1516	2809	1032009861	ubiquitin carboxyl-terminal hydrolase ZUFSP isoform X1	61.12	4	22300000	2	2	5		73922
1516	2810	571573095	ubiquitin carboxyl-terminal hydrolase ZUFSP isoform X1	61.12	4	22300000	2	2	5		73922
1516	2811	328786031	ubiquitin carboxyl-terminal hydrolase ZUFSP isoform X1	61.12	4	22300000	2	2	5		73922
1383	2717	1032025768	lisH domain and HEAT repeat-containing protein KIAA1468 homolog isoform X2	62.84	4	15000000	3	3	6		102591
1051	2069	571504917	platelet binding protein GspB isoform X7	84.65	4	147000000	4	4	9		112209
1051	2070	571504912	uncharacterized protein LOC409093 isoform X6	84.65	4	147000000	4	4	9		112745
1051	2071	571504906	platelet binding protein GspB isoform X5	84.65	4	147000000	4	4	9		115135
1051	2073	1031999606	platelet binding protein GspB isoform X3	84.65	4	147000000	4	4	9		118234
880	1671	571553599	uncharacterized protein LOC551498 isoform X2	100.81	4	85500000	5	5	13		224411
1219	2255	571530502	septin-7 isoform X3	72.24	4	16700000	2	2	8		75567
1219	1874	571530525	septin-7 isoform X7	72.24	4	16700000	2	2	8		67570
1219	1875	571530521	septin-7 isoform X6	72.24	4	16700000	2	2	8		68914
1219	1873	571530518	septin-7 isoform X5	72.24	4	16700000	2	2	8		70305
1219	1838	1477749204	septin-7 isoform X1	72.24	4	16700000	2	2	8		79244
1219	1835	1477749201	septin-7 isoform X1	72.24	4	16700000	2	2	8		79244
1219	1836	328788421	septin-7 isoform X1	72.24	4	16700000	2	2	8		79244
884	558	571557540	lethal(2) giant larvae protein homolog 1 isoform X2	105.24	4	232000000	3	3	12	Carbamidomethylation	126332
2196	4001	571505807	serine/threonine-protein kinase MARK2 isoform X3	85.6	4	17900000	3	3	3		123070
1145	5508	1477734070	phosphatidylinositide phosphatase SAC2 isoform X2	84.31	4	49800000	3	3	9		126693
1145	5509	1477734068	phosphatidylinositide phosphatase SAC2 isoform X1	84.31	4	49800000	3	3	9		135355
1069	628	1477744451	protein lap4 isoform X7	68.27	4	8050000	4	4	5		217171
1731	7763	1477748410	glutathione hydrolase 1 proenzyme isoform X1	89.48	4	72500000	2	2	7		67764
1610	8484	328779501	OTU domain-containing protein 5-B	83.87	4	17400000	2	2	5		64943
2230	7961	571573142	facilitated trehalose transporter Tret1	82.95	4	100000000	2	2	4	Carbamidomethylation	60787
2230	7963	571573145	facilitated trehalose transporter Tret1	82.95	4	100000000	2	2	4	Carbamidomethylation	60787
2230	7964	571573140	facilitated trehalose transporter Tret1	82.95	4	100000000	2	2	4	Carbamidomethylation	60787
2000	8642	1477753181	uncharacterized protein LOC408942 isoform X3	69.97	4	68500000	2	2	5		68425
2000	8641	1477753178	uncharacterized protein LOC408942 isoform X3	69.97	4	68500000	2	2	5		68425
2000	8646	1477753175	uncharacterized protein LOC408942 isoform X2	69.97	4	68500000	2	2	5		72815
1717	7256	1477735393	E3 ubiquitin-protein ligase RNF19A isoform X2	69.51	4	61000000	2	2	6	Carbamidomethylation	85188
1717	7258	1477735391	E3 ubiquitin-protein ligase RNF19A isoform X1	69.51	4	61000000	2	2	6	Carbamidomethylation	85330
1717	7259	1477735387	E3 ubiquitin-protein ligase RNF19A isoform X1	69.51	4	61000000	2	2	6	Carbamidomethylation	85330
1717	7257	1477735389	E3 ubiquitin-protein ligase RNF19A isoform X1	69.51	4	61000000	2	2	6	Carbamidomethylation	85330
2297	9787	1477742982	sphingomyelin phosphodiesterase 4	66.13	4	10600000	2	2	4		91966
1888	10155	571543187	conserved oligomeric Golgi complex subunit 8	64.46	4	14000000	2	2	5		69095
1718	9462	571517995	probable elongator complex protein 3 isoform X2	62.82	4	18400000	2	2	7		61209
1718	9463	1477741614	probable elongator complex protein 3 isoform X2	62.82	4	18400000	2	2	7		61209
1718	9464	328779703	probable elongator complex protein 3 isoform X1	62.82	4	18400000	2	2	7		63143
1624	8943	1477726760	protein nessun dorma	62.5	4	76300000	2	2	5		61589
2025	10816	1032013096	leucine-rich repeat-containing protein 70	59.88	4	74900000	2	2	5		42779
2034	28342	328785756	tetratricopeptide repeat protein 5	49.89	4	0	2	2	2		51102
2524	10050	1477713715	rho-type guanine exchange factor isoform X1	45.7	4	3640000	2	2	3	Carbamidomethylation	73231
3192	8552	571542017	myotubularin-related protein 10-B isoform X2	41.54	4	6430000	2	2	2		74795
3192	28738	328777831	myotubularin-related protein 10-B isoform X1	41.54	4	6430000	2	2	2		74924
1900	6792	571546390	macoilin-1 isoform X5	108.89	4	7890000	3	3	5		80524
1900	6793	571546386	macoilin-1 isoform X4	108.89	4	7890000	3	3	5		80680
1900	6795	571546382	macoilin-2 isoform X3	108.89	4	7890000	3	3	5		82231
1900	6796	571546378	macoilin isoform X2	108.89	4	7890000	3	3	5		82848
1900	6797	1032028481	macoilin isoform X1	108.89	4	7890000	3	3	5		83004
1900	6798	571546374	macoilin isoform X1	108.89	4	7890000	3	3	5		83004
1520	5604	571510337	patronin isoform X10	86.76	4	42200000	3	3	8	Carbamidomethylation	189309
1318	7306	58585196	phenoloxidase subunit A3	81.86	4	18600000	3	3	6		80094
1512	3797	1031999615	chromobox protein homolog 2 isoform X9	78.21	4	84000000	3	3	7	Carbamidomethylation	94552
1512	3348	1031999613	chromobox protein homolog 2 isoform X8	78.21	4	84000000	3	3	7	Carbamidomethylation	100040
1708	7499	328782031	tudor domain-containing protein 7 isoform X2	77.1	4	13000000	3	3	7	Carbamidomethylation	124528
1708	7474	571552386	tudor domain-containing protein 7 isoform X1	77.1	4	13000000	3	3	7	Carbamidomethylation	125918
1996	3493	1477740604	uncharacterized protein LOC726461 isoform X5	72.23	4	6500000	3	3	4		174699
1996	3497	1477740600	protein shank isoform X3	72.23	4	6500000	3	3	4		179874
1996	3481	1477740598	protein shank isoform X2	72.23	4	6500000	3	3	4		180522
1996	3502	1477740584	protein shank isoform X1	72.23	4	6500000	3	3	4		180651
1996	3498	1477740590	protein shank isoform X1	72.23	4	6500000	3	3	4		180651
1996	3499	1477740594	protein shank isoform X1	72.23	4	6500000	3	3	4		180651
1996	3503	1477740592	protein shank isoform X1	72.23	4	6500000	3	3	4		180651
1996	3500	1477740588	protein shank isoform X1	72.23	4	6500000	3	3	4		180651
1996	3501	1477740596	protein shank isoform X1	72.23	4	6500000	3	3	4		180651
1996	3504	1477740586	protein shank isoform X1	72.23	4	6500000	3	3	4		180651
1727	8420	1032011421	uncharacterized protein LOC725812	71.88	4	19900000	3	3	7	Carbamidomethylation	101645
1539	6044	571547936	RING finger protein 17 isoform X2	80.2	4	49100000	4	4	9	Carbamidomethylation	189788
1539	6043	328780053	RING finger protein 17 isoform X1	80.2	4	49100000	4	4	9	Carbamidomethylation	193766
1628	7599	328780685	3'-5' RNA helicase YTHDC2 isoform X2	77.89	4	28000000	4	4	5	Carbamidomethylation	131401
1628	7600	571533055	3'-5' RNA helicase YTHDC2 isoform X1	77.89	4	28000000	4	4	5	Carbamidomethylation	131587
2445	3326	571504634	F-box only protein 33	70.86	4	11800000	2	2	2		57969
2341	3331	1477745782	uncharacterized protein LOC724481 isoform X2	69.68	4	5610000	2	2	2		75540
2341	3332	1477745780	uncharacterized protein LOC724481 isoform X2	69.68	4	5610000	2	2	2		75540
2341	3333	1477745784	uncharacterized protein LOC724481 isoform X2	69.68	4	5610000	2	2	2		75540
2341	3334	1477745776	uncharacterized protein LOC724481 isoform X2	69.68	4	5610000	2	2	2		75540
2341	3335	1477745778	uncharacterized protein LOC724481 isoform X2	69.68	4	5610000	2	2	2		75540
2341	3336	571525711	uncharacterized protein LOC724481 isoform X1	69.68	4	5610000	2	2	2		86226
2472	4221	1477756376	ATP-binding cassette sub-family D member 3	62.39	4	10200000	2	2	3		76872
1712	3540	571523878	E3 ubiquitin-protein ligase RAD18	56	4	16100000	2	2	5		80944
2979	4405	1477725284	sorting nexin-8 isoform X2	46.02	4	2760000	2	2	2		56806
2979	4407	110760767	sorting nexin-8 isoform X1	46.02	4	2760000	2	2	2		58384
1270	2203	1477737816	calpain-B isoform X1	117.43	4	33000000	2	2	7		97588
2886	29919	1477723080	protein windpipe	63.62	4	47100000	2	2	2		69781
2886	29920	1477723083	protein windpipe	63.62	4	47100000	2	2	2		69781
658	2349	1032023977	cleavage and polyadenylation specificity factor subunit CG7185 isoform X6	172.37	4	665000000	3	3	20		85648
658	2212	571533511	cleavage and polyadenylation specificity factor subunit CG7185 isoform X12	172.37	4	665000000	3	3	20		78894
658	2348	571533507	cleavage and polyadenylation specificity factor subunit CG7185 isoform X11	172.37	4	665000000	3	3	20		79220
1306	100204	1033204149	putative fatty acyl-CoA reductase CG5065	81.02	4	50300000	2	2	7		58869
36	37611	1477745852	microtubule-actin cross-linking factor 1 isoform X29	250.93	4	536000000	21	21	73	Carbamidomethylation	921645
2425	87840	1477725619	zinc finger protein ush isoform X5	73.39	4	16600000	2	2	5	Carbamidomethylation	98515
2425	87841	1477725616	zinc finger protein ush isoform X5	73.39	4	16600000	2	2	5	Carbamidomethylation	98515
2425	87842	1477725612	zinc finger protein ush isoform X4	73.39	4	16600000	2	2	5	Carbamidomethylation	99062
2425	87843	1477725588	zinc finger protein ush isoform X3	73.39	4	16600000	2	2	5	Carbamidomethylation	99661
2425	87844	1477725606	zinc finger protein ush isoform X3	73.39	4	16600000	2	2	5	Carbamidomethylation	99661
2425	87845	1477725594	zinc finger protein ush isoform X3	73.39	4	16600000	2	2	5	Carbamidomethylation	99661
2425	87846	1477725600	zinc finger protein ush isoform X3	73.39	4	16600000	2	2	5	Carbamidomethylation	99661
2425	87847	1477725626	zinc finger protein ush isoform X3	73.39	4	16600000	2	2	5	Carbamidomethylation	99661
2425	87848	1477725603	zinc finger protein ush isoform X3	73.39	4	16600000	2	2	5	Carbamidomethylation	99661
2425	87849	1477725609	zinc finger protein ush isoform X3	73.39	4	16600000	2	2	5	Carbamidomethylation	99661
2425	87850	1477725591	zinc finger protein ush isoform X3	73.39	4	16600000	2	2	5	Carbamidomethylation	99661
2425	87851	1477725597	zinc finger protein ush isoform X3	73.39	4	16600000	2	2	5	Carbamidomethylation	99661
2425	87852	1477725584	zinc finger protein ush isoform X2	73.39	4	16600000	2	2	5	Carbamidomethylation	99628
2425	87853	1477725578	zinc finger protein ush isoform X1	73.39	4	16600000	2	2	5	Carbamidomethylation	101584
2425	87854	1477725581	zinc finger protein ush isoform X1	73.39	4	16600000	2	2	5	Carbamidomethylation	101584
2988	6872	365733622	uncharacterized protein LOC100578205	59.76	4	5020000	2	2	2	Carbamidomethylation	75363
2421	38701	1477749747	division abnormally delayed protein isoform X2	58.6	4	25200000	2	2	6		60756
2421	38586	1477749744	division abnormally delayed protein isoform X1	58.6	4	25200000	2	2	6		69861
2992	14659	328779411	integrator complex subunit 13	54.19	4	11100000	2	2	3	Carbamidomethylation	75449
2703	88529	571561045	evolutionarily conserved signaling intermediate in Toll pathway mitochondrial	47.71	4	7100000	2	2	4		44743
2777	75018	1032011129	neuropeptide-like 1 isoform X3	84.83	4	16600000	2	2	3	Carbamidomethylation	63101
2777	75019	1032011127	neuropeptide-like 1 isoform X2	84.83	4	16600000	2	2	3	Carbamidomethylation	67501
2777	75020	571569497	neuropeptide-like 1 isoform X1	84.83	4	16600000	2	2	3	Carbamidomethylation	67588
2516	38723	1477719543	nuclear RNA export factor 1	61.6	4	26100000	2	2	5		73080
3154	38127	1477754636	protein BCL9 homolog isoform X2	58.95	4	8380000	2	2	3		126659
3154	38128	1477754634	protein BCL9 homolog isoform X1	58.95	4	8380000	2	2	3		128011
3099	7174	1477721116	rap1 GTPase-activating protein 1 isoform X11	55.86	4	6880000	2	2	3	Carbamidomethylation	79745
3099	7175	571555679	rap1 GTPase-activating protein 1 isoform X10	55.86	4	6880000	2	2	3	Carbamidomethylation	80719
3099	7176	571555676	rap1 GTPase-activating protein 1 isoform X9	55.86	4	6880000	2	2	3	Carbamidomethylation	81737
3099	7177	571555673	rap1 GTPase-activating protein 1 isoform X8	55.86	4	6880000	2	2	3	Carbamidomethylation	84579
3099	7007	1477721107	rap1 GTPase-activating protein 1 isoform X7	55.86	4	6880000	2	2	3	Carbamidomethylation	88510
1884	50679	1477720509	pre-mRNA-splicing factor CWC22 homolog	106.2	4	45600000	2	2	6		85359
3068	37992	571566843	peroxisomal targeting signal 1 receptor	70.34	4	23900000	2	2	4		71105
1632	62442	1477734291	LOW QUALITY PROTEIN: uncharacterized protein LOC726650	89.38	4	68000000	4	4	8		111558
1507	25551	571519486	glycerol kinase isoform X2	62.7	4	25200000	2	2	7		56809
1507	25552	328783919	glycerol kinase isoform X1	62.7	4	25200000	2	2	7		57247
1330	2075	1477752696	la-related protein 1B isoform X2	72	4	36300000	4	4	7		126546
1935	6757	571562624	probable cytosolic oligopeptidase A isoform X2	78.44	4	71500000	2	2	6		74888
1994	8085	328788405	vacuolar fusion protein MON1 homolog A	65.24	4	16600000	2	2	6		58901
1679	489	1477741580	protein outspread isoform X8	86.11	4	30700000	4	4	8	Carbamidomethylation	227171
1611	1540	571508507	actin-binding LIM protein 2 isoform X8	88.23	4	56300000	2	2	6	Carbamidomethylation	83374
2065	7454	1477759680	RUN and FYVE domain-containing protein 2 isoform X4	67.46	4	18200000	2	2	4	Carbamidomethylation	103693
2273	8108	328776133	ankyrin repeat domain-containing protein 40	63.43	4	6440000	2	2	4		30626
1508	3961	1477740602	SH3 and multiple ankyrin repeat domains protein 3 isoform X4	116.77	4	68400000	5	5	8	Carbamidomethylation	174819
3411	4497	1477739065	1 4-alpha-glucan-branching enzyme isoform X2	95.85	5	15400000	2	2	2	Carbamidomethylation	79552
1173	5590	66519946	transmembrane 9 superfamily member 4	87.89	5	241000000	2	2	14	Carbamidomethylation	72410
1391	1745	571512391	guanine deaminase	84.84	5	107000000	2	2	10	Carbamidomethylation	48505
1700	17886	1477738255	mitotic apparatus protein p62	76.02	5	88700000	2	2	7	Carbamidomethylation	58162
1226	12558	571575127	sphingosine-1-phosphate lyase	120.13	5	143000000	2	2	9		61611
1226	12559	66524811	sphingosine-1-phosphate lyase	120.13	5	143000000	2	2	9		61611
1660	1348	1477726160	G-protein-signaling modulator 2	106.41	5	174000000	2	2	7		67900
1909	4291	66531954	CTP synthase isoform X2	104.76	5	74700000	2	2	4	Carbamidomethylation	67945
1909	4292	571541784	CTP synthase isoform X1	104.76	5	74700000	2	2	4	Carbamidomethylation	68129
1949	4704	328788196	sentrin-specific protease 1	99.13	5	41700000	2	2	5	Carbamidomethylation	66666
1949	4705	571529344	sentrin-specific protease 1	99.13	5	41700000	2	2	5	Carbamidomethylation	66666
1659	2190	66522071	ATP-dependent RNA helicase DDX42	98.61	5	41400000	2	2	6		85935
1659	2191	571566319	ATP-dependent RNA helicase DDX42	98.61	5	41400000	2	2	6		85935
1663	4239	571521115	ATP-binding cassette sub-family E member 1	97.76	5	97300000	2	2	7		68433
1591	3266	571512546	glucose-6-phosphate 1-dehydrogenase isoform X3	95.18	5	244000000	2	2	8		57771
1591	3268	571512542	glucose-6-phosphate 1-dehydrogenase isoform X2	95.18	5	244000000	2	2	8		60265
1591	3205	571512538	glucose-6-phosphate 1-dehydrogenase isoform X1	95.18	5	244000000	2	2	8		60646
2341	3420	1477757682	beta-glucuronidase	94.89	5	16100000	2	2	4		76931
2341	3421	1477757686	beta-glucuronidase	94.89	5	16100000	2	2	4		76931
2341	3422	1477757684	beta-glucuronidase	94.89	5	16100000	2	2	4		76931
2341	3423	1477757680	beta-glucuronidase	94.89	5	16100000	2	2	4		76931
1307	2095	328781105	RNA-binding protein 39 isoform X4	94.52	5	229000000	2	2	13	Carbamidomethylation	57654
1307	2096	571549056	RNA-binding protein 39 isoform X4	94.52	5	229000000	2	2	13	Carbamidomethylation	57654
1307	2097	571549053	RNA-binding protein 39 isoform X3	94.52	5	229000000	2	2	13	Carbamidomethylation	58845
1307	2098	571549050	RNA-binding protein 39 isoform X2	94.52	5	229000000	2	2	13	Carbamidomethylation	59962
1307	2099	571549047	RNA-binding protein 39 isoform X1	94.52	5	229000000	2	2	13	Carbamidomethylation	60118
1343	3685	571564781	nicastrin isoform X2	94.31	5	43400000	3	2	8		72052
1343	3686	328785419	nicastrin isoform X1	94.31	5	43400000	3	2	8		72109
1140	1596	1477725368	antichymotrypsin-2 isoform X1	93.33	5	545000000	2	2	9		45419
1693	4949	328791460	serine/threonine-protein kinase tricorner isoform X2	91.39	5	49600000	2	2	8		66725
1693	4950	1477750870	serine/threonine-protein kinase tricorner isoform X9	91.39	5	49600000	2	2	8		66842
1693	5023	571535995	serine/threonine-protein kinase tricorner isoform X1	91.39	5	49600000	2	2	8		66999
2113	50222	1477758301	sphingomyelin phosphodiesterase 1	90.63	5	61800000	2	2	6	Carbamidomethylation	64288
1966	5026	1477717003	S-adenosylhomocysteine hydrolase-like protein 1 isoform X2	90.09	5	66900000	2	2	6		56947
1966	5009	1477717000	S-adenosylhomocysteine hydrolase-like protein 1 isoform X1	90.09	5	66900000	2	2	6		58618
2576	12899	66503830	nucleolar GTP-binding protein 1	88.73	5	60300000	2	2	3		74304
2154	5864	328777235	60 kDa SS-A/Ro ribonucleoprotein	88.62	5	30400000	2	2	5		62140
1388	1936	328791498	dihydrolipoyllysine-residue acetyltransferase component of pyruvate dehydrogenase complex mitochondrial	87.91	5	78700000	2	2	7		66915
1246	3530	1477734480	uncharacterized protein DDB_G0287625	86.86	5	176000000	2	2	9		44691
1803	12697	1477748045	uncharacterized protein LOC100577803	85.89	5	41400000	2	2	7		71540
2178	2820	328780018	protein-glutamate O-methyltransferase isoform X1	82.55	5	89200000	2	2	6		54042
2320	4029	328790685	uncharacterized protein LOC408724	81.83	5	69200000	2	2	5		47536
1818	754	1477733581	RING finger protein unkempt homolog isoform X9	81.37	5	58600000	2	2	6		86240
2901	13066	1477734277	NHL repeat-containing protein 2 isoform X3	81.33	5	14600000	2	2	3	Carbamidomethylation	67923
2901	13074	1477734275	NHL repeat-containing protein 2 isoform X2	81.33	5	14600000	2	2	3	Carbamidomethylation	73124
2901	13093	1032012348	NHL repeat-containing protein 2 isoform X1	81.33	5	14600000	2	2	3	Carbamidomethylation	78166
2901	13094	571575029	NHL repeat-containing protein 2 isoform X1	81.33	5	14600000	2	2	3	Carbamidomethylation	78166
1913	12783	1477732615	poly(A) RNA polymerase mitochondrial isoform X2	79.96	5	37300000	2	2	6		58859
2162	6307	110763770	signal recognition particle 54 kDa protein	79.34	5	83100000	2	2	6		55051
2308	12785	328786226	neurotrimin	77.89	5	12400000	2	2	4		58660
1665	37646	328785078	glycylpeptide N-tetradecanoyltransferase 1	76.53	5	71100000	2	2	7		56116
1955	3210	571501795	ankyrin repeat domain-containing protein 12 isoform X2	76.24	5	23100000	2	2	6		101971
1955	3211	571501791	ankyrin repeat domain-containing protein 12 isoform X1	76.24	5	23100000	2	2	6		105126
2141	1209	328789848	serine/threonine-protein kinase PAK 3 isoform X2	75.6	5	72700000	2	2	6	Carbamidomethylation	64201
2141	1210	328789850	serine/threonine-protein kinase PAK 3 isoform X1	75.6	5	72700000	2	2	6	Carbamidomethylation	64653
3836	6173	66564061	sterol O-acyltransferase 1	75.56	5	13500000	2	2	2		62564
1991	51192	571538396	sorting nexin-27 isoform X2	74.32	5	7030000	2	2	3		60108
1991	51193	571538392	sorting nexin-27 isoform X1	74.32	5	7030000	2	2	3		60309
2753	2376	1477732034	lipoma-preferred partner homolog isoform X2	73.18	5	25400000	2	2	3	Carbamidomethylation	59812
2753	1924	1477732032	thyroid receptor-interacting protein 6 isoform X1	73.18	5	25400000	2	2	3	Carbamidomethylation	60729
2634	37897	571573548	translation initiation factor eIF-2B subunit delta	72.65	5	24200000	2	2	4	Carbamidomethylation	57083
2634	50258	328778190	translation initiation factor eIF-2B subunit delta	72.65	5	24200000	2	2	4	Carbamidomethylation	57083
2634	37898	571573546	translation initiation factor eIF-2B subunit delta	72.65	5	24200000	2	2	4	Carbamidomethylation	57083
2165	3041	1477713768	tether containing UBX domain for GLUT4 isoform X1	70.54	5	46600000	2	2	6		56869
2165	3042	334852197	tether containing UBX domain for GLUT4	70.54	5	46600000	2	2	6		56869
2433	4436	66500533	armadillo repeat-containing protein 6 homolog	70.41	5	44000000	2	2	5	Carbamidomethylation	50990
2752	51138	571502530	glucose dehydrogenase	68.05	5	28100000	2	2	4	Carbamidomethylation	71219
2752	51139	571502533	glucose dehydrogenase	68.05	5	28100000	2	2	4	Carbamidomethylation	71219
2752	51140	1031999301	glucose dehydrogenase	68.05	5	28100000	2	2	4	Carbamidomethylation	71219
1826	6001	1477719475	protein PAT1 homolog 1 isoform X2	67.6	5	37900000	2	2	6		84080
1826	6002	1477719473	protein PAT1 homolog 1 isoform X1	67.6	5	37900000	2	2	6		84534
2183	37656	1477752469	tRNA pseudouridine synthase A isoform X2	67.11	5	61000000	2	2	6		47341
2183	37657	1032024481	tRNA pseudouridine synthase A isoform X1	67.11	5	61000000	2	2	6		49531
2336	2709	328782599	peptidyl-prolyl cis-trans isomerase E isoform X2	66.19	5	40600000	2	2	5		36920
2390	2020	571534554	ankyrin repeat and LEM domain-containing protein 2 isoform X2	65.3	5	32800000	2	2	3	Carbamidomethylation	55347
3217	2279	571543074	nucleolar protein 4-like isoform X3	61.62	5	56500000	2	2	3		48665
2164	7276	1032025758	guanine nucleotide-binding protein G(q) subunit alpha isoform X1	59.8	5	186000000	2	2	6		46607
2435	2471	1477741209	acetyl-CoA acetyltransferase cytosolic	49.91	5	65100000	2	2	3		41480
1253	13209	328785955	unc-112-related protein	111.75	5	133000000	3	3	10	Carbamidomethylation	81103
1570	515	1477755089	peroxidase isoform X6	94.12	5	102000000	3	3	10	Carbamidomethylation	85518
533	4261	1477734349	uncharacterized protein LOC409090	159.54	5	1560000000	3	3	26		45756
1242	1623	328786781	DNA topoisomerase I mitochondrial	119.62	5	91600000	3	3	12	Carbamidomethylation	120335
1178	2534	571528479	polyribonucleotide nucleotidyltransferase 1 mitochondrial	116.02	5	55000000	3	3	8	Carbamidomethylation	86414
2066	1846	1477729304	disks large 1 tumor suppressor protein isoform X4	108.72	5	94400000	3	3	5		118892
2066	1847	1477729302	disks large homolog 4 isoform X3	108.72	5	94400000	3	3	5		119047
2066	1849	1477729300	disks large 1 tumor suppressor protein isoform X2	108.72	5	94400000	3	3	5		120203
2066	1848	1477729298	disks large 1 tumor suppressor protein isoform X1	108.72	5	94400000	3	3	5		120331
1451	12621	1032005517	pre-rRNA processing protein FTSJ3	107.8	5	31500000	3	3	7		98519
1341	1787	1477734606	protein transport protein Sec24B isoform X1	107.67	5	110000000	3	3	9		100381
1341	1788	1477734604	protein transport protein Sec24B isoform X1	107.67	5	110000000	3	3	9		100381
1774	4528	1477757700	25S rRNA (cytosine-C(5))-methyltransferase nop2	107.12	5	114000000	3	3	7	Carbamidomethylation	82722
1459	5452	48141041	signal transducer and activator of transcription 5B	104.76	5	115000000	3	3	8		92809
1292	3669	66513776	ATP-binding cassette sub-family F member 1	104.09	5	174000000	3	3	13		71680
1662	3761	297515465	armadillo segment polarity protein	100.78	5	83100000	3	3	8		88621
1662	3762	571566061	armadillo segment polarity protein isoform X1	100.78	5	83100000	3	3	8		88749
1662	3763	571566065	armadillo segment polarity protein isoform X1	100.78	5	83100000	3	3	8		88749
1813	11428	1477713538	isoleucine--tRNA ligase mitochondrial isoform X2	99.06	5	62000000	3	3	7		99039
1813	12645	1477713540	isoleucine--tRNA ligase mitochondrial isoform X2	99.06	5	62000000	3	3	7		99039
1813	11429	1477713542	isoleucine--tRNA ligase mitochondrial isoform X2	99.06	5	62000000	3	3	7		99039
1813	12646	1477713536	isoleucine--tRNA ligase mitochondrial isoform X2	99.06	5	62000000	3	3	7		99039
1813	12647	1477713544	isoleucine--tRNA ligase mitochondrial isoform X2	99.06	5	62000000	3	3	7		99039
1475	2340	1477734704	zinc finger protein 62 isoform X1	96.78	5	50200000	3	3	6	Carbamidomethylation	82851
1474	12505	1477761156	V-type proton ATPase 116 kDa subunit a isoform X4	94.82	5	105000000	3	3	6		94956
1474	12506	1477761153	V-type proton ATPase 116 kDa subunit a isoform X3	94.82	5	105000000	3	3	6		96012
1474	12503	1477761150	V-type proton ATPase 116 kDa subunit a isoform X2	94.82	5	105000000	3	3	6		96561
1474	12504	1477761147	V-type proton ATPase 116 kDa subunit a isoform X1	94.82	5	105000000	3	3	6		96877
1570	516	1477755087	peroxidase isoform X5	94.12	5	102000000	3	3	10	Carbamidomethylation	85888
1570	517	1477755083	peroxidase isoform X5	94.12	5	102000000	3	3	10	Carbamidomethylation	85888
1570	518	1477755081	peroxidase isoform X4	94.12	5	102000000	3	3	10	Carbamidomethylation	87443
1570	519	1477755077	peroxidase isoform X3	94.12	5	102000000	3	3	10	Carbamidomethylation	88972
1570	520	1477755074	peroxidase isoform X2	94.12	5	102000000	3	3	10	Carbamidomethylation	89024
1570	521	1477755071	peroxidase isoform X1	94.12	5	102000000	3	3	10	Carbamidomethylation	89342
1938	12562	66512987	melanotransferrin	93.2	5	72300000	3	3	7	Carbamidomethylation	94586
1793	13407	571529028	neurochondrin homolog	92.76	5	87100000	3	3	8	Carbamidomethylation	84246
2104	3849	1477715074	DNA mismatch repair protein Msh2	85.52	5	31300000	3	3	4		104514
1822	4906	1477727040	E3 UFM1-protein ligase 1 homolog	83.71	5	102000000	3	3	4		86919
1302	2248	1477729054	SET domain-containing protein SmydA-8 isoform X1	79.86	5	53800000	3	3	6		62925
1786	1445	1477751687	coiled-coil and C2 domain-containing protein 1-like isoform X2	78.05	5	102000000	3	3	7	Oxidation (M)	92431
1786	1446	1477751685	coiled-coil and C2 domain-containing protein 1-like isoform X1	78.05	5	102000000	3	3	7	Oxidation (M)	93859
1814	1575	571506409	F-BAR domain only protein 2 isoform X11	77.97	5	41000000	3	3	7	Carbamidomethylation	105403
1814	1576	571506406	F-BAR domain only protein 2 isoform X10	77.97	5	41000000	3	3	7	Carbamidomethylation	105719
1814	1577	1031998025	F-BAR domain only protein 2 isoform X9	77.97	5	41000000	3	3	7	Carbamidomethylation	107756
2119	4279	333944010	U4/U6 small nuclear ribonucleoprotein Prp3	72.17	5	48500000	3	3	5		72375
871	1932	1477741135	inner centromere protein isoform X3	119.52	5	105000000	4	4	16		138352
1028	3811	328787419	dynamin-like 120 kDa protein mitochondrial isoform X1	139.88	5	97900000	4	4	10		113676
1028	3812	1032027992	dynamin-like 120 kDa protein mitochondrial isoform X1	139.88	5	97900000	4	4	10		113676
1028	3825	571545750	dynamin-like 120 kDa protein mitochondrial isoform X4	139.88	5	97900000	4	4	10		111246
1028	3826	571545748	dynamin-like 120 kDa protein mitochondrial isoform X3	139.88	5	97900000	4	4	10		111932
1028	3827	571545744	dynamin-like 120 kDa protein mitochondrial isoform X2	139.88	5	97900000	4	4	10		112890
803	2994	328783491	exportin-7 isoform X2	134.52	5	252000000	4	4	14		125354
803	2995	571574442	exportin-7 isoform X1	134.52	5	252000000	4	4	14		126204
1149	2342	1477741806	trifunctional purine biosynthetic protein adenosine-3 isoform X1	123.46	5	117000000	4	4	12		109795
871	1931	1477741139	histone-lysine N-methyltransferase H3 lysine-79 specific isoform X5	119.52	5	105000000	4	4	16		137665
871	1940	1477741143	MAP7 domain-containing protein 1 isoform X7	119.52	5	105000000	4	4	16		135977
871	1941	1477741141	MAP7 domain-containing protein 1 isoform X6	119.52	5	105000000	4	4	16		138152
871	1937	1477741137	MAP7 domain-containing protein 1 isoform X4	119.52	5	105000000	4	4	16		138664
871	1939	1477741131	inner centromere protein isoform X1	119.52	5	105000000	4	4	16		140839
871	2406	1477741145	MAP7 domain-containing protein 1 isoform X8	119.52	5	105000000	4	4	16		133302
871	1938	1477741133	histone-lysine N-methyltransferase H3 lysine-79 specific isoform X2	119.52	5	105000000	4	4	16		140152
871	1943	1477741147	MAP7 domain-containing protein 1 isoform X9	119.52	5	105000000	4	4	16		130453
871	1942	1477741149	MAP7 domain-containing protein 1 isoform X10	119.52	5	105000000	4	4	16		129767
871	1950	1477741153	MAP7 domain-containing protein 1 isoform X12	119.52	5	105000000	4	4	16		127888
871	1951	1477741151	MAP7 domain-containing protein 1 isoform X11	119.52	5	105000000	4	4	16		130064
1038	1422	1477739797	AP-1 complex subunit beta-1 isoform X2	118.55	5	345000000	4	4	14		102076
1038	1423	1477739795	AP-1 complex subunit beta-1 isoform X1	118.55	5	345000000	4	4	14		103035
1093	2420	1477728493	AP-1 complex subunit gamma-1 isoform X9	117.64	5	168000000	4	4	15	Carbamidomethylation	94104
1093	2421	1477728501	AP-1 complex subunit gamma-1 isoform X9	117.64	5	168000000	4	4	15	Carbamidomethylation	94104
1093	2422	1477728499	AP-1 complex subunit gamma-1 isoform X9	117.64	5	168000000	4	4	15	Carbamidomethylation	94104
1093	2423	1477728497	AP-1 complex subunit gamma-1 isoform X9	117.64	5	168000000	4	4	15	Carbamidomethylation	94104
1093	2424	1477728495	AP-1 complex subunit gamma-1 isoform X9	117.64	5	168000000	4	4	15	Carbamidomethylation	94104
1093	2425	1477728485	AP-1 complex subunit gamma-1 isoform X8	117.64	5	168000000	4	4	15	Carbamidomethylation	94392
1093	2426	1477728491	AP-1 complex subunit gamma-1 isoform X8	117.64	5	168000000	4	4	15	Carbamidomethylation	94392
1093	2427	1477728487	AP-1 complex subunit gamma-1 isoform X8	117.64	5	168000000	4	4	15	Carbamidomethylation	94392
1093	2428	1477728483	AP-1 complex subunit gamma-1 isoform X8	117.64	5	168000000	4	4	15	Carbamidomethylation	94392
1093	2429	1477728489	AP-1 complex subunit gamma-1 isoform X8	117.64	5	168000000	4	4	15	Carbamidomethylation	94392
1093	2430	1477728481	AP-1 complex subunit gamma-1 isoform X8	117.64	5	168000000	4	4	15	Carbamidomethylation	94392
1093	2431	1477728479	AP-1 complex subunit gamma-1 isoform X7	117.64	5	168000000	4	4	15	Carbamidomethylation	95798
1093	2432	1477728477	AP-1 complex subunit gamma-1 isoform X6	117.64	5	168000000	4	4	15	Carbamidomethylation	96510
1093	2433	1477728475	AP-1 complex subunit gamma-1 isoform X6	117.64	5	168000000	4	4	15	Carbamidomethylation	96510
1093	2434	1477728473	AP-1 complex subunit gamma-1 isoform X6	117.64	5	168000000	4	4	15	Carbamidomethylation	96510
1093	2435	1477728463	AP-1 complex subunit gamma-1 isoform X5	117.64	5	168000000	4	4	15	Carbamidomethylation	96797
1093	2436	1477728465	AP-1 complex subunit gamma-1 isoform X5	117.64	5	168000000	4	4	15	Carbamidomethylation	96797
1093	2437	1477728471	AP-1 complex subunit gamma-1 isoform X5	117.64	5	168000000	4	4	15	Carbamidomethylation	96797
1093	2438	1477728467	AP-1 complex subunit gamma-1 isoform X5	117.64	5	168000000	4	4	15	Carbamidomethylation	96797
1093	2439	1477728459	AP-1 complex subunit gamma-1 isoform X5	117.64	5	168000000	4	4	15	Carbamidomethylation	96797
1093	2440	1477728461	AP-1 complex subunit gamma-1 isoform X5	117.64	5	168000000	4	4	15	Carbamidomethylation	96797
1093	2441	1477728469	AP-1 complex subunit gamma-1 isoform X5	117.64	5	168000000	4	4	15	Carbamidomethylation	96797
1093	2442	1477728457	AP-1 complex subunit gamma-1 isoform X4	117.64	5	168000000	4	4	15	Carbamidomethylation	97621
1093	2443	1477728455	AP-1 complex subunit gamma-1 isoform X3	117.64	5	168000000	4	4	15	Carbamidomethylation	97909
1093	2444	1477728453	AP-1 complex subunit gamma-1 isoform X2	117.64	5	168000000	4	4	15	Carbamidomethylation	98333
1093	2445	1477728451	AP-1 complex subunit gamma-1 isoform X1	117.64	5	168000000	4	4	15	Carbamidomethylation	98620
1103	2339	328791803	nuclear pore complex protein Nup107	117.05	5	175000000	4	4	12	Carbamidomethylation	107013
1761	2277	522838225	pre-mRNA-processing factor 40 homolog A-like	105.05	5	80100000	4	4	8		95436
1156	6449	66555613	exportin-5	103.63	5	72200000	4	4	10		135691
59	3345	1477716460	polyubiquitin-A isoform X2	162.65	5	5290000000	5	5	113		97940
982	967	328785302	microsomal triglyceride transfer protein large subunit	148.87	5	182000000	5	5	15		98294
919	2788	1477729422	WASH complex subunit 2	138.97	5	179000000	6	5	10	Carbamidomethylation	234093
973	37781	571535130	protein mesh isoform X1	135.77	5	79500000	5	5	10	Carbamidomethylation	153739
1177	2071	1477721222	ubiquitin carboxyl-terminal hydrolase 10	131.99	5	117000000	5	5	13	Carbamidomethylation	104603
1405	1177	1477719817	SEC23-interacting protein isoform X2	103.98	5	88500000	5	5	11	Carbamidomethylation	157033
1405	1178	1477719814	SEC23-interacting protein isoform X1	103.98	5	88500000	5	5	11	Carbamidomethylation	158014
454	611	1477735144	protein Gawky isoform X4	162.89	5	181000000	6	6	24	Carbamidomethylation	196320
1212	832	571511858	rho guanine nucleotide exchange factor 12 isoform X2	143.83	5	33200000	6	6	10		184973
1212	833	1032014972	rho guanine nucleotide exchange factor 12 isoform X1	143.83	5	33200000	6	6	10		185350
1212	834	328780582	rho guanine nucleotide exchange factor 12 isoform X1	143.83	5	33200000	6	6	10		185350
1024	12471	1477743186	putative glutamate synthase	147.76	5	154000000	7	7	16		229641
1024	12472	1477743178	putative glutamate synthase	147.76	5	154000000	7	7	16		229772
1024	12473	1477743184	putative glutamate synthase	147.76	5	154000000	7	7	16		229772
1024	12474	1477743182	putative glutamate synthase	147.76	5	154000000	7	7	16		229772
1024	12475	1477743180	putative glutamate synthase	147.76	5	154000000	7	7	16		229772
1024	12476	1477743188	putative glutamate synthase	147.76	5	154000000	7	7	16		212977
926	25148	328784193	DNA-directed RNA polymerase I subunit RPA1	116.93	5	119000000	7	7	16	Carbamidomethylation	195339
557	1523	1477744209	filamin-like isoform X4	167.54	5	224000000	8	8	21	Carbamidomethylation	243099
557	1524	1477744207	filamin-like isoform X3	167.54	5	224000000	8	8	21	Carbamidomethylation	243590
557	1521	334724440	filamin-like	167.54	5	224000000	8	8	21	Carbamidomethylation	242014
557	1528	1477744205	filamin-like isoform X2	167.54	5	224000000	8	8	21	Carbamidomethylation	263162
557	1530	1477744203	filamin-like isoform X1	167.54	5	224000000	8	8	21	Carbamidomethylation	263654
696	3745	571527211	probable ubiquitin carboxyl-terminal hydrolase FAF-X isoform X2	166.22	5	103000000	9	9	17	Carbamidomethylation	294570
696	3746	571527189	probable ubiquitin carboxyl-terminal hydrolase FAF-X isoform X1	166.22	5	103000000	9	9	17	Carbamidomethylation	294823
512	2839	1477729938	ATP-dependent helicase brm	163.9	5	210000000	9	9	26	Carbamidomethylation	217740
512	2840	1477729940	ATP-dependent helicase brm	163.9	5	210000000	9	9	26	Carbamidomethylation	217740
512	2841	1477729942	ATP-dependent helicase brm	163.9	5	210000000	9	9	26	Carbamidomethylation	217740
420	12468	571566248	CAD protein isoform X2	186.3	5	409000000	10	10	27	Carbamidomethylation	253743
420	12470	1477730473	CAD protein isoform X1	186.3	5	409000000	10	10	27	Carbamidomethylation	256383
357	156	1477736744	uncharacterized protein LOC725662 isoform X1	198.06	5	152000000	11	11	25	Carbamidomethylation	437242
357	155	1477736746	uncharacterized protein LOC725662 isoform X2	198.06	5	152000000	11	11	25	Carbamidomethylation	436443
164	168	1477719008	golgin subfamily B member 1 isoform X5	204.55	5	233000000	14	14	33	Carbamidomethylation; Oxidation (M)	420176
164	169	1477719002	golgin subfamily B member 1 isoform X3	204.55	5	233000000	14	14	33	Carbamidomethylation; Oxidation (M)	421748
164	172	1477718999	golgin subfamily B member 1 isoform X2	204.55	5	233000000	14	14	33	Carbamidomethylation; Oxidation (M)	422875
164	171	1477718996	golgin subfamily B member 1 isoform X1	204.55	5	233000000	14	14	33	Carbamidomethylation; Oxidation (M)	423409
164	174	1477719005	golgin subfamily B member 1 isoform X4	204.55	5	233000000	14	14	33	Carbamidomethylation; Oxidation (M)	420860
199	360	1477757418	E3 ubiquitin-protein ligase HUWE1 isoform X2	231.37	5	455000000	16	16	44	Carbamidomethylation	464190
199	361	1477757415	E3 ubiquitin-protein ligase HUWE1 isoform X1	231.37	5	455000000	16	16	44	Carbamidomethylation	464724
51	25049	1477745862	microtubule-actin cross-linking factor 1 isoform X34	244.11	5	484000000	28	28	69	Carbamidomethylation	925070
51	3656	1477745802	microtubule-actin cross-linking factor 1 isoform X4	244.11	5	484000000	28	28	69	Carbamidomethylation	927500
51	3637	1477745864	microtubule-actin cross-linking factor 1 isoform X35	244.11	5	484000000	28	28	69	Carbamidomethylation	923057
2731	37834	328778669	protein brambleberry	86.07	5	35900000	2	2	4	Carbamidomethylation	75734
2171	37764	571527618	delta(14)-sterol reductase isoform X4	81.39	5	91900000	2	2	6		74914
2171	37765	571527622	delta(14)-sterol reductase isoform X4	81.39	5	91900000	2	2	6		74914
2171	37766	1477748513	delta(14)-sterol reductase isoform X4	81.39	5	91900000	2	2	6		74914
2171	37767	1032021417	delta(14)-sterol reductase isoform X3	81.39	5	91900000	2	2	6		75726
2171	37768	1477748506	delta(14)-sterol reductase isoform X3	81.39	5	91900000	2	2	6		75726
2171	37769	1477748504	delta(14)-sterol reductase isoform X2	81.39	5	91900000	2	2	6		77348
2171	37770	1477748501	delta(14)-sterol reductase isoform X1	81.39	5	91900000	2	2	6		80203
2153	2724	571559149	pre-mRNA-splicing regulator WTAP isoform X1	80.21	5	31600000	2	2	5		52917
1971	3475	1477751322	xaa-Pro dipeptidase	79.16	5	79700000	2	2	8		55465
2223	3228	66536941	pre-mRNA-splicing factor RBM22	76.16	5	89700000	2	2	7	Carbamidomethylation	46258
2185	4356	94400889	cytochrome P450 314A1	74.63	5	75200000	2	2	5		58794
2185	4357	1477746832	cytochrome P450 314A1 isoform X3	74.63	5	75200000	2	2	5		59436
2185	4323	1477746827	cytochrome P450 314A1 isoform X2	74.63	5	75200000	2	2	5		67072
2185	4324	1477746829	cytochrome P450 314A1 isoform X2	74.63	5	75200000	2	2	5		67072
2185	4325	1477746824	cytochrome P450 314A1 isoform X2	74.63	5	75200000	2	2	5		67072
2185	4326	1477746821	cytochrome P450 314A1 isoform X1	74.63	5	75200000	2	2	5		67714
2212	6242	66564896	mannose-6-phosphate isomerase	74.19	5	40800000	2	2	5		45267
2212	6243	571578492	mannose-6-phosphate isomerase	74.19	5	40800000	2	2	5		45267
2212	6244	571578495	mannose-6-phosphate isomerase	74.19	5	40800000	2	2	5		45267
2212	6245	1477713435	mannose-6-phosphate isomerase	74.19	5	40800000	2	2	5		45267
2176	14175	571541029	MAU2 chromatid cohesion factor homolog	73.67	5	23100000	2	2	6	Carbamidomethylation	67328
2497	4446	571508673	collagen type IV alpha-3-binding protein isoform X2	72.65	5	11700000	2	2	4	Carbamidomethylation	65936
2497	4452	66501034	collagen type IV alpha-3-binding protein isoform X1	72.65	5	11700000	2	2	4	Carbamidomethylation	67869
3141	12606	66546559	actin-related protein 5	70.24	5	2470000	2	2	2	Carbamidomethylation	77406
2191	12762	1477751441	WD repeat-containing protein 26 isoform X1	69.3	5	31500000	2	2	6	Carbamidomethylation	67780
2464	37828	1477724982	mitochondrial Rho GTPase isoform X1	66.41	5	22900000	2	2	5	Carbamidomethylation	76063
2310	4960	1477713710	ATP-dependent RNA helicase vasa isoform X1	66.16	5	60600000	2	2	6		70549
2310	5029	94400887	ATP-dependent RNA helicase vasa	66.16	5	60600000	2	2	6		70519
1812	37771	571499394	WD repeat-containing protein 47 isoform X5	63.87	5	14500000	3	2	7	Carbamidomethylation	64351
2733	26673	571571903	SET and MYND domain-containing protein 4 isoform X3	63.68	5	27900000	2	2	4		67068
2733	26674	571571900	SET and MYND domain-containing protein 4 isoform X2	63.68	5	27900000	2	2	4		70049
2733	26675	328785040	SET and MYND domain-containing protein 4 isoform X1	63.68	5	27900000	2	2	4		73038
2289	12977	66507375	mediator of RNA polymerase II transcription subunit 17	59.72	5	9060000	2	2	3		71987
2805	4888	571575386	broad-complex core protein isoforms 1/2/3/4/5 isoform X2	58.67	5	63400000	2	2	4	Carbamidomethylation	44489
2805	4889	1032013793	broad-complex core protein isoforms 1/2/3/4/5 isoform X1	58.67	5	63400000	2	2	4	Carbamidomethylation	44932
1909	3558	328784301	basic-leucine zipper transcription factor A	58.59	5	12600000	2	2	5		75465
1909	3559	1477748057	basic-leucine zipper transcription factor A	58.59	5	12600000	2	2	5		75465
2735	38243	571570216	membralin isoform X2	55.36	5	25500000	2	2	3		77785
2735	38244	110762636	membralin isoform X1	55.36	5	25500000	2	2	3		77957
3563	1676	328782156	deaminated glutathione amidase	52.8	5	4420000	2	2	2		65086
2758	37923	571517004	nucleolar complex protein 4 homolog B isoform X2	51.45	5	14200000	2	2	4		52552
2758	37924	66513683	nucleolar complex protein 4 homolog B isoform X1	51.45	5	14200000	2	2	4		60012
2466	6875	1477731821	activating signal cointegrator 1 complex subunit 2 isoform X3	46.8	5	121000000	2	2	4	Carbamidomethylation	77928
1867	37693	1032011470	wolframin isoform X2	101.4	5	71000000	3	3	10	Carbamidomethylation	96348
1867	37694	66525150	wolframin isoform X1	101.4	5	71000000	3	3	10	Carbamidomethylation	98294
2131	4952	1477717017	ribosome biogenesis protein BOP1 homolog	90.76	5	110000000	3	3	7	Carbamidomethylation	103303
1993	4920	571529280	liprin-beta-1 isoform X1	90.07	5	56300000	3	3	7		78796
1993	4921	1032022332	liprin-beta-1 isoform X1	90.07	5	56300000	3	3	7		78796
1993	4922	571529284	liprin-beta-1 isoform X1	90.07	5	56300000	3	3	7		78796
1935	28460	1477756383	ribonuclease Z mitochondrial isoform X2	85.47	5	59200000	3	3	9		83429
1934	37688	1032025606	coronin-7 isoform X1	84.51	5	104000000	3	3	9	Carbamidomethylation	135434
1934	37689	1477754624	coronin-7 isoform X2	84.51	5	104000000	3	3	9	Carbamidomethylation	121787
2138	4181	1032005316	catenin delta-2 isoform X11	82.99	5	111000000	3	3	7	Carbamidomethylation	104043
2138	4184	1477726063	catenin delta-2 isoform X8	82.99	5	111000000	3	3	7	Carbamidomethylation	106758
2142	37696	66509929	DNA topoisomerase 3-beta-1 isoform X1	78.72	5	43900000	3	3	6		95953
2147	37681	1477757080	G protein-coupled receptor kinase 1 isoform X4	76	5	33600000	3	3	6	Carbamidomethylation	74627
2147	37682	1477757074	G protein-coupled receptor kinase 1 isoform X1	76	5	33600000	3	3	6	Carbamidomethylation	75402
2147	37683	1477757078	G protein-coupled receptor kinase 1 isoform X3	76	5	33600000	3	3	6	Carbamidomethylation	76426
2147	37684	1477757076	G protein-coupled receptor kinase 1 isoform X2	76	5	33600000	3	3	6	Carbamidomethylation	79100
1868	12890	1477739438	oxysterol-binding protein-related protein 9 isoform X2	75.95	5	105000000	3	3	10		80476
1868	12891	1477739435	oxysterol-binding protein-related protein 9 isoform X1	75.95	5	105000000	3	3	10		80632
3005	4540	571561355	nuclear receptor-binding protein homolog	71.05	5	20300000	3	3	3		67929
2367	4860	1477727389	serine/threonine-protein kinase N isoform X3	70.75	5	37500000	3	3	5	Carbamidomethylation	118401
2367	4859	1477727387	serine/threonine-protein kinase N isoform X2	70.75	5	37500000	3	3	5	Carbamidomethylation	121733
2367	4861	1477727384	serine/threonine-protein kinase N isoform X1	70.75	5	37500000	3	3	5	Carbamidomethylation	121974
1770	3263	1477744366	protein PFF0380w isoform X1	119.68	5	246000000	4	4	10	Carbamidomethylation	91198
1641	2623	1477738186	rho guanine nucleotide exchange factor 18 isoform X8	109.41	5	40600000	4	4	9	Carbamidomethylation	157261
1641	2632	1477738182	rho guanine nucleotide exchange factor 18 isoform X7	109.41	5	40600000	4	4	9	Carbamidomethylation	162720
1641	2624	1477738179	rho guanine nucleotide exchange factor 18 isoform X6	109.41	5	40600000	4	4	9	Carbamidomethylation	164505
1641	2625	1477738176	rho guanine nucleotide exchange factor 2 isoform X5	109.41	5	40600000	4	4	9	Carbamidomethylation	164762
1641	2626	1477738172	rho guanine nucleotide exchange factor 2 isoform X4	109.41	5	40600000	4	4	9	Carbamidomethylation	165222
1641	2627	1477738168	rho guanine nucleotide exchange factor 2 isoform X3	109.41	5	40600000	4	4	9	Carbamidomethylation	165506
1641	2634	1477738165	rho guanine nucleotide exchange factor 2 isoform X2	109.41	5	40600000	4	4	9	Carbamidomethylation	166979
1641	2628	1477738162	rho guanine nucleotide exchange factor 2 isoform X1	109.41	5	40600000	4	4	9	Carbamidomethylation	169765
1641	2629	1477738158	rho guanine nucleotide exchange factor 2 isoform X1	109.41	5	40600000	4	4	9	Carbamidomethylation	169765
2133	1238	1477733508	liprin-alpha-1 isoform X5	106.28	5	35400000	4	4	6	Carbamidomethylation	142549
2133	1373	1477733506	liprin-alpha-1 isoform X4	106.28	5	35400000	4	4	6	Carbamidomethylation	142677
2133	1374	1477733504	liprin-alpha-1 isoform X3	106.28	5	35400000	4	4	6	Carbamidomethylation	143300
2133	1375	1477733500	liprin-alpha-1 isoform X1	106.28	5	35400000	4	4	6	Carbamidomethylation	143428
2133	1369	1477733516	liprin-alpha-1 isoform X9	106.28	5	35400000	4	4	6	Carbamidomethylation	139196
2133	1370	1477733514	liprin-alpha-1 isoform X8	106.28	5	35400000	4	4	6	Carbamidomethylation	140851
2133	1371	1477733512	liprin-alpha-1 isoform X7	106.28	5	35400000	4	4	6	Carbamidomethylation	141686
2133	1372	1477733510	liprin-alpha-1 isoform X6	106.28	5	35400000	4	4	6	Carbamidomethylation	141773
2133	1368	1477733502	liprin-alpha-1 isoform X2	106.28	5	35400000	4	4	6	Carbamidomethylation	143341
1915	37647	1477744739	protein toll	85.88	5	44100000	4	4	7		123251
1915	13006	1477744742	protein toll	85.88	5	44100000	4	4	7		123251
1915	37648	1032020072	protein toll	85.88	5	44100000	4	4	7		123251
1915	37649	571524091	protein toll	85.88	5	44100000	4	4	7		123251
1915	37650	1032020077	protein toll	85.88	5	44100000	4	4	7		123251
1915	6975	1032020075	protein toll	85.88	5	44100000	4	4	7		123251
1915	37651	1032020079	protein toll	85.88	5	44100000	4	4	7		123251
1915	37652	1032020081	protein toll	85.88	5	44100000	4	4	7		123251
2164	13439	1477740426	RNA polymerase-associated protein CTR9 homolog	74.95	5	71000000	4	4	6		141908
1540	1346	1477737126	mitogen-activated protein kinase-binding protein 1 isoform X10	119.87	5	40400000	6	6	11		175152
1815	4423	328782542	paired amphipathic helix protein Sin3a isoform X2	110.6	5	110000000	6	6	9	Carbamidomethylation	169671
1815	4424	571568198	paired amphipathic helix protein Sin3a isoform X1	110.6	5	110000000	6	6	9	Carbamidomethylation	172183
686	170	1477719014	golgin subfamily B member 1 isoform X7	170.28	5	181000000	12	12	34	Carbamidomethylation	415364
686	173	1477719011	golgin subfamily B member 1 isoform X6	170.28	5	181000000	12	12	34	Carbamidomethylation	416937
1834	3903	1477753009	glutamic acid-rich protein isoform X3	75.03	5	54200000	2	2	5	Carbamidomethylation	92689
2802	4808	571560871	single-stranded DNA-binding protein 3 isoform X5	61.08	5	88200000	2	2	4		42301
1583	4290	1477725055	uncharacterized protein LOC409534 isoform X1	101.83	5	95700000	2	2	8		63064
2520	13222	1477722336	box A-binding factor isoform X1	60.98	5	16100000	2	2	5		86997
2017	4464	1477747570	beta-mannosidase	59.89	5	54600000	2	2	8	Carbamidomethylation	184954
2545	5639	1032018451	phosphatase and actin regulator 2 isoform X10	55.53	5	12700000	2	2	5		74389
2545	5640	571519623	phosphatase and actin regulator 2 isoform X9	55.53	5	12700000	2	2	5		75307
2545	5641	1032018448	phosphatase and actin regulator 2 isoform X8	55.53	5	12700000	2	2	5		75845
2545	5642	1032018445	phosphatase and actin regulator 4 isoform X6	55.53	5	12700000	2	2	5		78934
2545	5643	571519609	phosphatase and actin regulator 4 isoform X5	55.53	5	12700000	2	2	5		80855
2545	5241	1032018442	phosphatase and actin regulator 4 isoform X4	55.53	5	12700000	2	2	5		83673
2545	5242	571519605	phosphatase and actin regulator 4 isoform X3	55.53	5	12700000	2	2	5		83760
2545	5103	571519601	phosphatase and actin regulator 4 isoform X2	55.53	5	12700000	2	2	5		85063
2545	5243	328783937	phosphatase and actin regulator 4 isoform X1	55.53	5	12700000	2	2	5		85150
2545	5239	571519613	phosphatase and actin regulator 4 isoform X7	55.53	5	12700000	2	2	5		78113
2808	5649	1477740286	BUD13 homolog	46.17	5	24900000	2	2	4		73607
1508	12738	1477746283	RNA-binding protein fusilli	99.34	5	59700000	3	2	15	Carbamidomethylation	87168
2014	12788	110760204	poly(U)-specific endoribonuclease homolog	85.07	5	59800000	2	2	6		65179
2056	2924	1477719846	transcriptional repressor CTCFL-like isoform X2	82.37	5	39000000	2	2	7	Carbamidomethylation	80624
2056	2925	1477719844	transcriptional repressor CTCFL-like isoform X1	82.37	5	39000000	2	2	7	Carbamidomethylation	81437
2056	2926	1477719841	transcriptional repressor CTCFL-like isoform X1	82.37	5	39000000	2	2	7	Carbamidomethylation	81437
2056	2927	1477719838	transcriptional repressor CTCFL-like isoform X1	82.37	5	39000000	2	2	7	Carbamidomethylation	81437
2326	2456	58585086	transferrin 1 precursor	80.6	5	21800000	2	2	5	Carbamidomethylation	78657
2029	9032	1477757157	ATP-dependent RNA helicase DDX24	75.35	5	22100000	2	2	5		88955
2335	5905	1477744829	peptidyl-prolyl cis-trans isomerase cyp11 isoform X3	75.34	5	116000000	2	2	6	Carbamidomethylation	65829
2335	5906	1477744827	peptidyl-prolyl cis-trans isomerase cyp11 isoform X3	75.34	5	116000000	2	2	6	Carbamidomethylation	65829
2335	5907	1477744825	peptidyl-prolyl cis-trans isomerase cyp11 isoform X2	75.34	5	116000000	2	2	6	Carbamidomethylation	66790
2335	5908	1477744823	peptidyl-prolyl cis-trans isomerase cyp11 isoform X1	75.34	5	116000000	2	2	6	Carbamidomethylation	68355
1834	4317	1477753006	MATH and LRR domain-containing protein PFE0570w isoform X2	75.03	5	54200000	2	2	5	Carbamidomethylation	94817
1834	4318	1477752998	MATH and LRR domain-containing protein PFE0570w isoform X1	75.03	5	54200000	2	2	5	Carbamidomethylation	99339
1834	4319	1477752996	MATH and LRR domain-containing protein PFE0570w isoform X1	75.03	5	54200000	2	2	5	Carbamidomethylation	99339
1834	4320	1477753004	MATH and LRR domain-containing protein PFE0570w isoform X1	75.03	5	54200000	2	2	5	Carbamidomethylation	99339
1834	4321	1477753001	MATH and LRR domain-containing protein PFE0570w isoform X1	75.03	5	54200000	2	2	5	Carbamidomethylation	99339
2745	4807	48095908	serine/threonine-protein kinase greatwall isoform X1	73.69	5	12100000	2	2	3	Carbamidomethylation	79306
2313	12807	1477722983	uncharacterized protein LOC410211 isoform X9	73.59	5	32600000	2	2	5	Carbamidomethylation	76356
2313	12809	1477722968	testin isoform X4	73.59	5	32600000	2	2	5	Carbamidomethylation	75003
2802	4818	1032005348	single-stranded DNA-binding protein 3 isoform X1	61.08	5	88200000	2	2	4		47271
2802	4819	1032005350	single-stranded DNA-binding protein 3 isoform X1	61.08	5	88200000	2	2	4		47271
3133	12918	328787907	engulfment and cell motility protein 1	60.98	5	20500000	2	2	2		82810
2520	13234	1477722345	box A-binding factor isoform X4	60.98	5	16100000	2	2	5		74474
2520	13235	1477722342	box A-binding factor isoform X3	60.98	5	16100000	2	2	5		75324
2517	13041	48102413	vacuolar protein sorting-associated protein 33A isoform X1	59.68	5	19100000	2	2	5		68720
[truncated: 5,593 more rows]

## Sheet: S2
Table S2. Expressional analysis of the differentially expressed (fold change≧1.5 and p<0.05) proteins between the embryogenesis of honey bee worker and drone (A.m.ligustica) at 18 h. Label-free protein quantitation is done using PEAKS Studio (version 8.5, Bioinformatics Solutions Inc., Waterloo, Canada) to quantify the abundance of discriminatory peptides on the basis of retention time, m/z, and …
Protein Group	Protein ID	Accession	Description	Significance	Coverage (%)	#Peptides	#Unique	PTM	D18-1 Intensity	D18-2 Intensity	D18-3 Intensity	W18-1 Intensity	W18-2 Intensity	W18-3 Intensity	D18 Intensity	W18 Intensity	Group Profile (Ratio)		Avg. Mass
1579	10402	328793106	transcription initiation factor IIA subunit 1	30.08	18	4	4		319000000	444000000	424000000	28900000	28900000	30700000	393000000	29600000	1.00:0.07	14.2857	42404
845	2628	66499314	ubiquitin carboxyl-terminal hydrolase isozyme L5	36.74	30	7	7	Carbamidomethylation	603000000	600000000	556000000	83200000	62800000	68900000	627000000	86800000	1.00:0.08	12.5	35757
357	942	1477730132	farnesyl pyrophosphate synthase	35.26	37	12	10	Carbamidomethylation	857000000	873000000	830000000	159000000	160000000	165000000	903000000	167000000	1.00:0.18	5.55556	39300
781	363064	571557439	protein yellow	51.47	31	9	9	Carbamidomethylation	344000000	327000000	308000000	80100000	73500000	76200000	348000000	106000000	1.00:0.24	4.16667	41481
88	333	571530989	elongation factor 1-alpha isoform X1	27.84	59	20	9	Carbamidomethylation; Oxidation (M)	1990000000	2240000000	2270000000	958000000	896000000	971000000	2310000000	962000000	1.00:0.26	3.84615	50338
84	2935	58585086	transferrin 1 precursor	27.91	42	23	23	Carbamidomethylation	829000000	849000000	858000000	268000000	292000000	252000000	879000000	297000000	1.00:0.28	3.57143	78657
188	888	66499429	probable medium-chain specific acyl-CoA dehydrogenase mitochondrial	29.9	45	19	19	Carbamidomethylation	1970000000	1960000000	1900000000	732000000	744000000	815000000	2060000000	781000000	1.00:0.29	3.44828	46520
1979	5592	110756792	uncharacterized protein LOC726118	31.1	17	2	2		202000000	198000000	177000000	54500000	93200000	70500000	203000000	95300000	1.00:0.31	3.22581	9508
245	2572	571548416	long-chain-fatty-acid--CoA ligase 4 isoform X1	29.27	22	12	12	Carbamidomethylation	317000000	320000000	311000000	107000000	113000000	108000000	323000000	117000000	1.00:0.32	3.125	80841
2104	40353	48094957	microsomal glutathione S-transferase 1	27.64	15	2	2		450000000	415000000	410000000	138000000	152000000	153000000	454000000	151000000	1.00:0.33	3.0303	17121
253	887	1477748442	annexin B9	38.05	52	16	14	Carbamidomethylation	422000000	480000000	465000000	272000000	213000000	274000000	515000000	285000000	1.00:0.33	3.0303	36154
532	764	1477743352	multifunctional protein ADE2	28.45	31	13	13	Carbamidomethylation	1110000000	1150000000	1140000000	460000000	459000000	469000000	1190000000	459000000	1.00:0.34	2.94118	47271
1303	7639	1477729884	pre-mRNA-splicing factor ATP-dependent RNA helicase DHX16	36.04	3	2	2		5210000	6160000	5790000	1920000	2830000	2100000	6040000	2120000	1.00:0.35	2.85714	101408
1935	40619	110762605	mannose-1-phosphate guanyltransferase alpha-A	28.73	5	2	2		11500000	11500000	11300000	1420000	3390000	4700000	11500000	4010000	1.00:0.35	2.85714	46335
1018	30090	1477743460	dynamin isoform X2	34.4	6	5	5	Carbamidomethylation	37300000	40200000	40700000	43500000	14400000	17700000	43400000	52400000	1.00:0.35	2.85714	101702
909	3851	1032006303	transmembrane GTPase Marf isoform X2	31.11	10	6	6		193000000	183000000	183000000	72300000	72400000	67800000	196000000	78200000	1.00:0.35	2.85714	86890
2066	5447	66555386	translocon-associated protein subunit delta	29.84	20	2	2		91700000	95000000	71500000	34400000	34700000	27800000	98000000	34800000	1.00:0.35	2.85714	19280
497	2105	335892852	putative fatty acyl-CoA reductase CG8306-like	28.04	33	13	13	Carbamidomethylation	573000000	565000000	582000000	182000000	179000000	188000000	620000000	231000000	1.00:0.35	2.85714	58330
1108	2582	295842193	cytochrome c	35.79	53	7	7		610000000	626000000	560000000	493000000	238000000	1380000000	900000000	868000000	1.00:0.35	2.85714	11910
988	10134	1477762383	putative ATP-dependent RNA helicase DHX30	45.04	9	5	4	Carbamidomethylation	23800000	19200000	17500000	2740000	6810000	3920000	22500000	8850000	1.00:0.36	2.77778	110009
337	5384	1477747993	phosphoribosylformylglycinamidine synthase	54.62	13	8	8	Carbamidomethylation	78700000	79600000	76600000	29300000	31500000	19200000	79300000	36300000	1.00:0.36	2.77778	147940
883	5481	1477758278	protein transport protein Sec61 subunit alpha	30.44	15	7	7	Carbamidomethylation	316000000	344000000	331000000	111000000	141000000	134000000	371000000	164000000	1.00:0.36	2.77778	52330
1728	50354	328791524	39S ribosomal protein S30 mitochondrial	35.84	6	2	2		11400000	9020000	11000000	1630000	1400000	4920000	11000000	4110000	1.00:0.37	2.7027	65084
1148	39951	328783037	squamous cell carcinoma antigen recognized by T-cells 3	44.16	9	5	5		28700000	26000000	33200000	20200000	9920000	15200000	33700000	17100000	1.00:0.37	2.7027	105022
211	1118	1477737825	calpain-B isoform X4	45.63	35	17	17	Carbamidomethylation	677000000	764000000	635000000	411000000	399000000	424000000	753000000	428000000	1.00:0.37	2.7027	90668
2	93	66505329	eIF-2-alpha kinase activator GCN1	32.23	48	103	103	Carbamidomethylation	12000000000	11500000000	11600000000	4980000000	4870000000	4930000000	12400000000	5170000000	1.00:0.37	2.7027	293874
826	34493	1477742721	dolichyl-diphosphooligosaccharide--protein glycosyltransferase subunit 2	28.44	10	5	5	Carbamidomethylation	237000000	219000000	231000000	59400000	66700000	65600000	248000000	99600000	1.00:0.38	2.63158	75552
991	40117	328781998	facilitated trehalose transporter Tret1	28.91	12	7	7		502000000	471000000	492000000	256000000	253000000	238000000	511000000	249000000	1.00:0.38	2.63158	58769
540	722	571576066	suppressor of variegation 3-9 isoform X1	29.22	14	8	8	Carbamidomethylation	172000000	1370000000	181000000	101000000	135000000	125000000	507000000	132000000	1.00:0.39	2.5641	108456
1556	2432	1477746762	glutathione S-transferase 1-1	50.81	19	4	4	Carbamidomethylation	102000000	96700000	93100000	19800000	21500000	18700000	101000000	32500000	1.00:0.39	2.5641	26951
130	2940	1477750329	importin-5	41.53	18	15	15	Carbamidomethylation	406000000	409000000	391000000	147000000	192000000	203000000	409000000	203000000	1.00:0.41	2.43902	124541
429	1598	571549122	very long-chain specific acyl-CoA dehydrogenase mitochondrial	49.95	19	12	11	Carbamidomethylation	510000000	498000000	434000000	240000000	236000000	198000000	494000000	228000000	1.00:0.41	2.43902	70537
187	1730	571549030	glycogen phosphorylase	48.44	23	18	18	Carbamidomethylation	462000000	456000000	429000000	246000000	244000000	238000000	456000000	248000000	1.00:0.41	2.43902	97329
1355	4165	1477745418	NAD(P)H-hydrate epimerase	34.21	25	3	3	Carbamidomethylation	42500000	38700000	39200000	14200000	12600000	24300000	42300000	17300000	1.00:0.41	2.43902	26504
67	2174	66504662	coatomer subunit alpha	31.38	35	29	27	Carbamidomethylation	800000000	712000000	780000000	400000000	388000000	389000000	822000000	446000000	1.00:0.41	2.43902	137995
1059	3431	237681308	glutathione S-transferase S1	34.78	38	7	7		412000000	417000000	442000000	221000000	209000000	204000000	449000000	218000000	1.00:0.41	2.43902	23762
1724	5604	1477721798	pentatricopeptide repeat-containing protein 1 mitochondrial partial	30.8	4	2	2		11300000	11500000	11600000	4390000	2920000	5650000	11500000	4830000	1.00:0.42	2.38095	64940
399	3605	1477740931	kinesin-like protein KIF20B	40.74	7	7	7	Carbamidomethylation	75600000	82200000	70500000	31300000	24400000	20100000	77000000	31900000	1.00:0.42	2.38095	175457
2129	222043	571520744	uncharacterized protein LOC725167 isoform X2	36.83	10	2	2		11100000	9990000	9990000	1550000	1050000	1830000	11100000	4640000	1.00:0.42	2.38095	42717
1484	60586	1032029449	LOW QUALITY PROTEIN: COP9 signalosome complex subunit 1	33.03	10	3	3	Carbamidomethylation	81200000	77700000	74200000	23800000	31200000	36800000	83700000	35300000	1.00:0.42	2.38095	55065
7	1393	1477714427	dynein heavy chain cytoplasmic isoform X6	30.94	14	44	44	Carbamidomethylation; Oxidation (M)	405000000	399000000	435000000	200000000	158000000	187000000	491000000	279000000	1.00:0.42	2.38095	532626
521	1744	66519683	adenosylhomocysteinase	33.14	31	11	11	Carbamidomethylation	1520000000	1390000000	1300000000	792000000	748000000	728000000	1550000000	798000000	1.00:0.42	2.38095	47977
1466	112180	571504616	uncharacterized protein LOC410725 isoform X3	52.31	3	3	3	Carbamidomethylation	27600000	25300000	26700000	11200000	10900000	12000000	28600000	12400000	1.00:0.43	2.32558	123145
1808	5436	110759577	cytochrome b5	33.42	15	2	2		275000000	271000000	243000000	89000000	120000000	102000000	279000000	120000000	1.00:0.43	2.32558	14496
2006	200692	58585174	hymenoptaecin preproprotein	60.74	17	2	2		52000000	49100000	46400000	19200000	16400000	15300000	49400000	21300000	1.00:0.43	2.32558	14492
384	91758	1477729735	uncharacterized protein LOC413123 isoform X2	27.42	17	10	10	Carbamidomethylation	171000000	224000000	180000000	118000000	113000000	131000000	220000000	132000000	1.00:0.43	2.32558	115430
1431	354553	1477753175	uncharacterized protein LOC408942 isoform X2	33.55	4	2	2		41000000	34400000	37000000	18600000	16400000	11900000	39600000	17600000	1.00:0.44	2.27273	72815
1489	399464	571574187	glycerol-3-phosphate acyltransferase 3 isoform X3	35.98	7	3	3		21300000	20300000	27900000	7030000	4810000	2810000	27500000	12000000	1.00:0.44	2.27273	57196
747	2187	1477745773	lysosomal alpha-mannosidase isoform X2	33.37	12	6	6		131000000	132000000	119000000	67900000	52200000	36200000	134000000	63900000	1.00:0.44	2.27273	116165
334	2947	1477716997	arginine--tRNA ligase cytoplasmic	37.49	18	11	11	Carbamidomethylation	286000000	298000000	263000000	139000000	137000000	145000000	325000000	153000000	1.00:0.44	2.27273	77390
87	3396	110755692	isoleucine--tRNA ligase cytoplasmic	32.54	21	17	16	Carbamidomethylation	206000000	228000000	220000000	132000000	134000000	100000000	246000000	130000000	1.00:0.44	2.27273	144348
224	865	328782596	succinate-semialdehyde dehydrogenase mitochondrial	58.79	39	16	16	Carbamidomethylation	434000000	405000000	431000000	184000000	405000000	200000000	435000000	299000000	1.00:0.44	2.27273	55679
411	12248	328788437	proteasome activator complex subunit 4A	36.83	8	9	9	Carbamidomethylation	47000000	48900000	55200000	17200000	15100000	16000000	55300000	27700000	1.00:0.45	2.22222	213123
874	10310	1477722808	glutamate--cysteine ligase catalytic subunit	40.87	10	4	4		13800000	18500000	33400000	9680000	5790000	2670000	27500000	10800000	1.00:0.45	2.22222	72543
523	40431	571526512	atlastin	30.09	13	9	9		341000000	329000000	335000000	170000000	166000000	174000000	358000000	169000000	1.00:0.45	2.22222	72308
999	3048	571549174	transmembrane protein 214-A	40.59	14	7	7		113000000	114000000	142000000	70300000	71800000	62500000	142000000	72800000	1.00:0.45	2.22222	77682
604	5755	571511433	ATP synthase subunit b mitochondrial	29.13	31	8	7	Carbamidomethylation	425000000	485000000	410000000	198000000	78600000	190000000	473000000	191000000	1.00:0.45	2.22222	27781
808	10133	1032028003	dolichyl-diphosphooligosaccharide--protein glycosyltransferase 48 kDa subunit	30.32	35	9	9		181000000	188000000	179000000	86300000	76300000	75500000	182000000	92400000	1.00:0.45	2.22222	48406
241	10192	1477713710	ATP-dependent RNA helicase vasa isoform X1	32.19	37	18	18	Carbamidomethylation	580000000	535000000	515000000	326000000	373000000	332000000	612000000	372000000	1.00:0.45	2.22222	70549
192	20150	94400889	cytochrome P450 314A1	27.62	45	20	20	Carbamidomethylation	1320000000	1230000000	1300000000	684000000	705000000	696000000	1380000000	725000000	1.00:0.45	2.22222	58794
1005	71108	571523777	ER membrane protein complex subunit 1 isoform X2	31.51	7	4	4	Carbamidomethylation	22900000	24100000	21800000	5760000	12000000	11800000	23300000	11100000	1.00:0.46	2.17391	106490
1463	40198	1477747209	1-acyl-sn-glycerol-3-phosphate acyltransferase gamma	28.12	8	2	2	Carbamidomethylation	28800000	27300000	29500000	4430000	3690000	11800000	30800000	14200000	1.00:0.46	2.17391	47224
656	719	66523390	glutamate dehydrogenase mitochondrial isoform X2	33.21	19	9	9	Carbamidomethylation	257000000	219000000	225000000	102000000	100000000	134000000	255000000	136000000	1.00:0.46	2.17391	61643
537	4743	328790551	4-aminobutyrate aminotransferase mitochondrial isoform X1	37.3	27	11	11	Carbamidomethylation	196000000	196000000	195000000	92300000	98200000	88800000	213000000	119000000	1.00:0.46	2.17391	56609
340	1275	1477759426	glycerol-3-phosphate dehydrogenase isoform X2	50.53	53	14	14	Carbamidomethylation	406000000	406000000	393000000	233000000	206000000	220000000	426000000	240000000	1.00:0.46	2.17391	38592
1812	5626	1477746960	very-long-chain enoyl-CoA reductase isoform X2	64.44	4	2	2		12700000	12700000	13200000	6020000	5710000	6540000	12900000	6080000	1.00:0.47	2.12766	55396
1570	4783	48097831	dihydrofolate reductase isoform X1	44.97	14	2	2		51000000	55400000	49600000	14500000	15400000	24700000	53500000	25000000	1.00:0.47	2.12766	20721
290	1643	110757574	cysteine--tRNA ligase cytoplasmic	35.52	19	13	13	Carbamidomethylation	296000000	294000000	264000000	122000000	160000000	150000000	305000000	170000000	1.00:0.47	2.12766	84989
1151	2021	66565444	60S ribosomal protein L9	34.02	43	6	6	Carbamidomethylation	800000000	879000000	838000000	369000000	437000000	438000000	871000000	449000000	1.00:0.47	2.12766	21521
106	749	571546156	UTP--glucose-1-phosphate uridylyltransferase isoform X3	28.67	61	26	26	Carbamidomethylation; Oxidation (M)	1840000000	1660000000	1630000000	1120000000	1030000000	1060000000	1750000000	1100000000	1.00:0.47	2.12766	57501
1310	64003	1477744728	multidrug resistance-associated protein 1	39.21	3	2	2		12000000	11900000	10200000	2230000	3370000	2420000	11900000	5690000	1.00:0.48	2.08333	174082
809	11760	1477748764	extended synaptotagmin-1 isoform X1	33.65	10	6	6		65700000	68600000	59800000	26000000	19500000	34300000	68900000	31900000	1.00:0.48	2.08333	90939
848	10316	328793120	CAAX prenyl protease 1 homolog isoform X1	38.33	21	8	8	Carbamidomethylation	241000000	228000000	190000000	103000000	110000000	117000000	236000000	112000000	1.00:0.48	2.08333	52168
983	1948	1477739304	SUMO-activating enzyme subunit 1	38.67	25	7	7	Carbamidomethylation	424000000	412000000	426000000	243000000	227000000	207000000	468000000	261000000	1.00:0.48	2.08333	37745
527	3348	1477760902	aldehyde dehydrogenase family 3 member B1 isoform X5	31.29	25	10	10	Carbamidomethylation	198000000	200000000	216000000	116000000	117000000	118000000	212000000	125000000	1.00:0.48	2.08333	61553
277	1431	1477752765	ribonucleoside-diphosphate reductase large subunit	41.79	26	17	17	Carbamidomethylation	993000000	1010000000	971000000	422000000	459000000	484000000	1050000000	482000000	1.00:0.48	2.08333	93905
475	1367	1477720298	acetyl-CoA acetyltransferase mitochondrial	38.53	31	11	11	Carbamidomethylation	281000000	264000000	267000000	148000000	130000000	130000000	275000000	161000000	1.00:0.48	2.08333	44453
46	2365	571539848	aminopeptidase Ey isoform X1	32.28	40	33	32	Carbamidomethylation	1610000000	1470000000	1420000000	708000000	741000000	770000000	1710000000	775000000	1.00:0.48	2.08333	113906
441	6593	1477738906	uncharacterized protein LOC410829 isoform X2	38.26	2	8	8	Carbamidomethylation	22600000	22100000	26900000	7020000	7370000	8350000	28300000	15200000	1.00:0.49	2.04082	460052
1112	40056	328783748	dnaJ homolog subfamily C member 11	30.09	11	6	6		84600000	65200000	61100000	16100000	24700000	22300000	86700000	48600000	1.00:0.49	2.04082	64022
267	53680	1477717706	ras GTPase-activating-like protein IQGAP1 isoform X2	34.97	11	13	13	Carbamidomethylation	112000000	128000000	103000000	58900000	54800000	73800000	136000000	68300000	1.00:0.49	2.04082	187620
388	1008	1032020254	60S ribosomal protein L7	29.99	47	14	14	Carbamidomethylation	1600000000	1630000000	1640000000	1000000000	1000000000	974000000	1740000000	1010000000	1.00:0.49	2.04082	30590
120	397	110755553	aspartate aminotransferase mitochondrial	42.51	49	22	22	Carbamidomethylation	4170000000	4060000000	3890000000	2390000000	2750000000	2420000000	4210000000	2560000000	1.00:0.49	2.04082	48049
1206	5495	571574440	beta-TrCP isoform X2	33.14	5	2	2		8460000	8600000	7090000	2850000	3300000	3560000	8220000	4140000	1.00:0.50	2	59032
603	4507	1477715547	rabankyrin-5 isoform X2	40.57	10	8	8	Carbamidomethylation	53300000	47200000	43200000	21600000	29300000	26000000	50300000	30200000	1.00:0.50	2	124745
679	3316	1477746071	glutamyl aminopeptidase isoform X3	35.04	12	8	8		91300000	120000000	111000000	49400000	47300000	51600000	122000000	53600000	1.00:0.50	2	90641
1341	50286	1477734594	metaxin-1	27.91	21	5	5	Carbamidomethylation	54800000	47200000	57800000	17400000	26400000	36100000	70700000	35600000	1.00:0.50	2	35312
716	2355	1477747684	protein arginine N-methyltransferase 1 isoform X1	47.42	22	8	8	Carbamidomethylation	508000000	507000000	501000000	279000000	277000000	282000000	511000000	286000000	1.00:0.50	2	45532
611	1737	571578355	26S proteasome non-ATPase regulatory subunit 12	33.09	26	9	9	Carbamidomethylation	328000000	326000000	301000000	155000000	158000000	165000000	344000000	172000000	1.00:0.50	2	50233
249	2589	66509947	protein arginine N-methyltransferase 3	28.16	37	16	16	Carbamidomethylation	980000000	1030000000	924000000	528000000	544000000	540000000	1060000000	550000000	1.00:0.50	2	60187
141	697	335892843	dolichyl-diphosphooligosaccharide--protein glycosyltransferase subunit 1	29.2	46	24	24		968000000	1010000000	936000000	852000000	915000000	914000000	1030000000	925000000	1.00:0.50	2	70472
1821	30131	571562354	minor histocompatibility antigen H13	41.65	10	3	3		61800000	60500000	65000000	33600000	29400000	35100000	64300000	32600000	1.00:0.51	1.96078	41625
1689	3485	66524764	pyridoxal phosphate homeostasis protein	38.68	17	3	3		34200000	32100000	31000000	12800000	8850000	8160000	34300000	17400000	1.00:0.51	1.96078	28299
1085	1974	571501696	60S ribosomal protein L10a	42.8	18	4	4	Carbamidomethylation	682000000	695000000	626000000	336000000	320000000	328000000	669000000	331000000	1.00:0.51	1.96078	24631
38	2709	1477735629	bifunctional glutamate/proline--tRNA ligase	29.81	18	22	22	Carbamidomethylation	430000000	388000000	443000000	264000000	217000000	284000000	482000000	320000000	1.00:0.51	1.96078	181684
375	2800	571575499	ATPase family AAA domain-containing protein 3A homolog	36.32	20	8	8	Carbamidomethylation	215000000	212000000	215000000	115000000	116000000	118000000	227000000	122000000	1.00:0.51	1.96078	68855
203	553	66519936	trifunctional enzyme subunit alpha mitochondrial	33.74	29	16	16	Carbamidomethylation	844000000	706000000	770000000	412000000	433000000	379000000	786000000	443000000	1.00:0.51	1.96078	84334
554	20124	1477732341	maternal protein exuperantia	32.11	33	10	10	Carbamidomethylation	407000000	416000000	410000000	274000000	307000000	291000000	427000000	287000000	1.00:0.51	1.96078	45659
158	2679	1477734353	probable peroxisomal acyl-coenzyme A oxidase 1	29.47	35	18	18	Carbamidomethylation	618000000	576000000	579000000	334000000	384000000	385000000	633000000	403000000	1.00:0.51	1.96078	76107
902	10400	110759504	cullin-4A	29.58	6	5	5		63400000	56800000	62400000	25000000	27700000	23400000	60600000	26600000	1.00:0.52	1.92308	93599
1324	101681	1477745076	cleft lip and palate transmembrane protein 1 homolog	55.05	8	5	5	Carbamidomethylation	66900000	65000000	66500000	34100000	52000000	36100000	129000000	55900000	1.00:0.52	1.92308	77557
1513	4241	571517038	estradiol 17-beta-dehydrogenase 8	30.28	17	3	3		20800000	21400000	23200000	9380000	10500000	5410000	21100000	11000000	1.00:0.52	1.92308	26354
579	1904	571562753	casein kinase II subunit alpha isoform X1	29.82	24	10	9		360000000	343000000	365000000	154000000	196000000	181000000	385000000	209000000	1.00:0.52	1.92308	55636
418	3663	1477739065	1 4-alpha-glucan-branching enzyme isoform X2	38.33	28	14	14	Carbamidomethylation	216000000	215000000	211000000	67400000	96200000	93000000	221000000	104000000	1.00:0.52	1.92308	79552
967	2017	571573942	interleukin enhancer-binding factor 2 homolog isoform X2	36.61	33	8	8	Carbamidomethylation	197000000	196000000	188000000	112000000	71600000	105000000	208000000	104000000	1.00:0.52	1.92308	42493
251	19973	571499470	protein arginine N-methyltransferase 5	38.26	34	15	15	Carbamidomethylation	174000000	185000000	205000000	79200000	141000000	114000000	205000000	139000000	1.00:0.52	1.92308	71107
662	1777	48124643	alcohol dehydrogenase class-3	31.08	36	11	11	Carbamidomethylation	730000000	715000000	716000000	533000000	463000000	465000000	746000000	488000000	1.00:0.52	1.92308	40464
281	926	328785044	prohibitin-2	27.83	48	13	12	Carbamidomethylation	2840000000	2680000000	2810000000	1370000000	1400000000	1450000000	2910000000	1430000000	1.00:0.52	1.92308	39478
177	646	1032021762	estradiol 17-beta-dehydrogenase 2	28.69	58	18	18	Carbamidomethylation	2390000000	2240000000	2240000000	1320000000	1350000000	1300000000	2460000000	1350000000	1.00:0.52	1.92308	40813
37	64	1031995495	farnesyl pyrophosphate synthase	27.34	67	41	35	Carbamidomethylation; Oxidation (M)	36900000000	34700000000	35700000000	20100000000	20200000000	21100000000	37200000000	20800000000	1.00:0.52	1.92308	48962
1869	102606	1477735502	uncharacterized protein LOC100576799	35.87	2	2	2		22600000	18800000	20800000	12400000	10400000	11600000	23000000	12300000	1.00:0.53	1.88679	141470
1676	20404	66525038	casein kinase I	42.96	7	2	2		63900000	65600000	62400000	35000000	38800000	35100000	65900000	35500000	1.00:0.54	1.85185	40301
1173	184389	328784577	nicotinate phosphoribosyltransferase isoform X1	28.16	10	5	5	Carbamidomethylation	29300000	25200000	27700000	8690000	14600000	12400000	26700000	14100000	1.00:0.54	1.85185	68985
625	1509	571512391	guanine deaminase	34.93	22	6	6	Carbamidomethylation	40000000	49800000	43200000	14900000	14900000	4780000	46600000	25500000	1.00:0.54	1.85185	48505
485	1918	66509916	serine--tRNA ligase cytoplasmic	29.46	24	10	10	Carbamidomethylation	129000000	154000000	123000000	89800000	64500000	75200000	158000000	89600000	1.00:0.54	1.85185	57414
470	1318	66521738	probable citrate synthase 2 mitochondrial	27.74	25	10	10		928000000	894000000	900000000	505000000	484000000	479000000	941000000	496000000	1.00:0.54	1.85185	51930
279	376	571504170	actin-interacting protein 1 isoform X2	29.49	43	16	16	Carbamidomethylation	1040000000	1030000000	945000000	606000000	610000000	632000000	1050000000	637000000	1.00:0.54	1.85185	66949
36	71	66513481	ubiquitin-like modifier-activating enzyme 1	31.03	53	42	42	Carbamidomethylation	2440000000	2320000000	2380000000	1580000000	1560000000	1580000000	2580000000	1610000000	1.00:0.54	1.85185	117106
66	111	66525576	aldose reductase	33.53	86	27	27	Carbamidomethylation	30900000000	30600000000	29300000000	18900000000	19500000000	20800000000	31500000000	19700000000	1.00:0.54	1.85185	36082
761	1762	328786684	protein argonaute-2	32.73	10	8	8	Carbamidomethylation	80400000	72300000	70800000	42700000	36200000	55300000	90600000	64700000	1.00:0.55	1.81818	137678
1130	399460	328777783	uncharacterized protein LOC100577596	29.85	23	5	5	Carbamidomethylation	38900000	44100000	51900000	17700000	29300000	24900000	49800000	31200000	1.00:0.55	1.81818	25439
143	696	1477753188	importin-4	30.28	25	20	20	Carbamidomethylation	505000000	485000000	507000000	253000000	280000000	298000000	515000000	301000000	1.00:0.55	1.81818	121481
389	1124	1477747710	adipocyte plasma membrane-associated protein	28.56	28	11	11		428000000	436000000	456000000	258000000	262000000	257000000	459000000	266000000	1.00:0.55	1.81818	66395
1416	132480	66554038	uncharacterized protein LOC552534	28.13	31	4	4	Carbamidomethylation	203000000	247000000	224000000	108000000	91900000	116000000	241000000	121000000	1.00:0.55	1.81818	16144
153	843	571565639	6-phosphogluconate dehydrogenase decarboxylating	27.33	56	20	20	Carbamidomethylation	3360000000	3310000000	3200000000	2030000000	1930000000	2040000000	3500000000	2050000000	1.00:0.55	1.81818	52897
294	957	58531215	ADP/ATP translocase	27.79	57	14	14	Carbamidomethylation	4270000000	4390000000	4320000000	2400000000	2400000000	2380000000	4560000000	2450000000	1.00:0.55	1.81818	32986
1299	3028	1477716458	polyubiquitin isoform X1	30.04	8	4	4		1730000000	1450000000	1530000000	557000000	959000000	923000000	1650000000	919000000	1.00:0.56	1.78571	63857
1210	32456	328775921	NADH-ubiquinone oxidoreductase 49 kDa subunit isoform X2	28.42	12	4	4		172000000	167000000	169000000	80600000	95600000	88900000	179000000	99700000	1.00:0.56	1.78571	55416
261	3568	66517561	structural maintenance of chromosomes protein 3	28.06	12	10	10	Carbamidomethylation	163000000	142000000	154000000	67400000	104000000	71700000	160000000	84600000	1.00:0.56	1.78571	139454
437	5551	1477757439	phenylalanine--tRNA ligase alpha subunit isoform X1	28.12	16	9	9	Carbamidomethylation	170000000	202000000	173000000	77200000	113000000	97900000	190000000	108000000	1.00:0.56	1.78571	80445
8	349	1477757418	E3 ubiquitin-protein ligase HUWE1 isoform X2	35.84	17	50	50	Carbamidomethylation	1380000000	1330000000	1250000000	820000000	859000000	814000000	1640000000	958000000	1.00:0.56	1.78571	464190
561	8426	571507958	eukaryotic translation initiation factor 2D isoform X2	36.9	21	8	8	Carbamidomethylation	93900000	89400000	95800000	53000000	27300000	38800000	99700000	56400000	1.00:0.56	1.78571	65236
26	2265	1477728534	LOW QUALITY PROTEIN: glycogen debranching enzyme	39.36	27	38	38	Carbamidomethylation	663000000	632000000	640000000	407000000	361000000	425000000	696000000	457000000	1.00:0.56	1.78571	237133
735	2299	335057529	26S proteasome non-ATPase regulatory subunit 1-like	40.71	32	8	8	Carbamidomethylation	397000000	319000000	363000000	232000000	219000000	263000000	395000000	262000000	1.00:0.56	1.78571	47617
124	384	1477751269	heat shock protein 75 kDa mitochondrial	27.85	33	19	19	Carbamidomethylation	875000000	944000000	875000000	532000000	500000000	482000000	954000000	511000000	1.00:0.56	1.78571	79559
971	2593	66507736	elongin-B	28.01	53	7	7	Carbamidomethylation	396000000	393000000	396000000	245000000	227000000	265000000	420000000	264000000	1.00:0.56	1.78571	13089
1428	8998	571547936	RING finger protein 17 isoform X2	29.08	2	2	2	Carbamidomethylation	7530000	7740000	8460000	3130000	1410000	4110000	7500000	4290000	1.00:0.57	1.75439	189788
128	30076	1477754093	CCR4-NOT transcription complex subunit 1 isoform X3	32.2	7	14	14	Carbamidomethylation	172000000	170000000	171000000	137000000	130000000	138000000	183000000	147000000	1.00:0.57	1.75439	269756
903	10528	328778755	ATP-binding cassette sub-family F member 2	36.89	9	5	5		166000000	168000000	157000000	89000000	97800000	98000000	173000000	99400000	1.00:0.57	1.75439	71779
672	2108	571507816	elongation factor G mitochondrial	33.12	12	8	8		103000000	82800000	115000000	97100000	99500000	96000000	107000000	99000000	1.00:0.57	1.75439	84533
438	2163	571520051	lysine--tRNA ligase isoform X1	36.53	19	8	8	Carbamidomethylation	159000000	160000000	168000000	146000000	156000000	144000000	164000000	160000000	1.00:0.57	1.75439	70562
232	3600	1477716835	nuclear pore complex protein Nup154 isoform X1	27.58	19	15	15	Carbamidomethylation	343000000	360000000	307000000	195000000	201000000	182000000	357000000	201000000	1.00:0.57	1.75439	145257
1129	82272	571576085	WW domain-containing oxidoreductase isoform X2	40.27	22	6	6	Carbamidomethylation	84300000	86100000	86500000	44700000	40600000	54500000	88000000	48300000	1.00:0.57	1.75439	44145
235	5225	1477730837	piwi-like protein Ago3 isoform X1	30.37	25	16	15	Carbamidomethylation	313000000	331000000	284000000	188000000	162000000	168000000	351000000	196000000	1.00:0.57	1.75439	103282
268	519	571543475	threonine--tRNA ligase cytoplasmic isoform X2	30.24	26	16	15	Carbamidomethylation	400000000	375000000	412000000	214000000	193000000	250000000	419000000	266000000	1.00:0.57	1.75439	83402
273	3300	571512542	glucose-6-phosphate 1-dehydrogenase isoform X2	32.62	41	15	15		452000000	421000000	431000000	254000000	261000000	267000000	467000000	275000000	1.00:0.57	1.75439	60265
1120	3009	48138741	putative ATP synthase subunit f mitochondrial	28.13	43	4	4	Carbamidomethylation	316000000	310000000	293000000	190000000	182000000	187000000	317000000	192000000	1.00:0.57	1.75439	14336
54	147	66499186	FK506-binding protein 59 isoform X1	34.47	50	28	28	Carbamidomethylation	3210000000	3300000000	3060000000	2610000000	2490000000	2440000000	3300000000	2570000000	1.00:0.57	1.75439	51529
628	649	1477730278	spermidine synthase isoform X1	42.31	57	12	4	Carbamidomethylation	101000000	89100000	108000000	58600000	71400000	64200000	108000000	66400000	1.00:0.57	1.75439	32610
76	39931	1477743186	putative glutamate synthase [NADPH] isoform X2	35.63	13	17	17		161000000	131000000	109000000	117000000	72600000	106000000	165000000	124000000	1.00:0.58	1.72414	229641
1391	356197	571504331	transcription initiation factor IIB isoform X1	38.9	17	4	4	Carbamidomethylation	178000000	171000000	170000000	97500000	104000000	106000000	178000000	105000000	1.00:0.58	1.72414	37949
1051	1853	328787761	proteasome subunit beta type-5	37	23	5	5	Carbamidomethylation	361000000	346000000	337000000	182000000	202000000	222000000	359000000	216000000	1.00:0.58	1.72414	31653
2119	122472	328789386	protein kish-A	69.49	26	2	2		27400000	27500000	28700000	15800000	15600000	16300000	27800000	16100000	1.00:0.58	1.72414	8385
269	1597	328776866	methionine--tRNA ligase cytoplasmic isoform X1	37.6	27	15	15	Carbamidomethylation	206000000	225000000	226000000	115000000	108000000	134000000	230000000	132000000	1.00:0.58	1.72414	109541
362	19964	66500091	motile sperm domain-containing protein 2	28.61	31	12	12	Carbamidomethylation	757000000	745000000	734000000	461000000	492000000	440000000	804000000	477000000	1.00:0.58	1.72414	56648
305	1552	110751295	rab GDP dissociation inhibitor beta	28.21	38	16	16	Carbamidomethylation	1410000000	1290000000	1260000000	762000000	765000000	791000000	1440000000	871000000	1.00:0.58	1.72414	49787
125	639	1477751757	peroxisomal multifunctional enzyme type 2	33.02	41	23	23	Carbamidomethylation	1480000000	1460000000	1420000000	856000000	759000000	774000000	1530000000	804000000	1.00:0.58	1.72414	80493
1802	4358	1477755664	enoyl-CoA delta isomerase 1 mitochondrial	31.08	10	2	2		14500000	12700000	12600000	7160000	8340000	5750000	12700000	7540000	1.00:0.59	1.69492	31757
374	1809	328790880	eukaryotic translation initiation factor 3 subunit A	35.74	10	11	11		261000000	267000000	258000000	143000000	126000000	138000000	300000000	159000000	1.00:0.59	1.69492	129903
1631	40391	571503450	torsin-1A	34.92	16	3	3		30500000	33100000	29100000	19200000	17900000	13400000	33100000	19600000	1.00:0.59	1.69492	39673
1175	858	66547453	DEAD-box helicase Dbp80 isoform X1	33.51	19	6	6	Carbamidomethylation	112000000	98900000	90400000	72700000	61800000	77000000	105000000	75800000	1.00:0.59	1.69492	53236
1318	3870	1032016369	60S ribosomal protein L11	33.68	25	3	3		367000000	380000000	370000000	212000000	234000000	221000000	386000000	226000000	1.00:0.59	1.69492	22845
538	10172	1477737129	glycogen [starch] synthase	51.12	27	11	11		127000000	102000000	120000000	67200000	58200000	70500000	129000000	78000000	1.00:0.59	1.69492	79622
568	39943	328780104	sorting and assembly machinery component 50 homolog	48.18	19	8	8		159000000	151000000	145000000	71500000	75400000	83500000	157000000	78500000	1.00:0.60	1.66667	54044
1198	2494	48101936	acyl-protein thioesterase 1	28.15	24	4	4	Carbamidomethylation	222000000	196000000	194000000	112000000	112000000	121000000	216000000	153000000	1.00:0.60	1.66667	23848
433	1112	1032027868	protein singed	27.42	28	10	10	Carbamidomethylation	302000000	268000000	275000000	207000000	184000000	213000000	294000000	220000000	1.00:0.60	1.66667	58255
152	475	1477719608	putative ATP-dependent RNA helicase me31b	38.88	49	18	18	Carbamidomethylation	1020000000	980000000	988000000	622000000	525000000	593000000	1040000000	610000000	1.00:0.60	1.66667	50632
1717	4582	1477715513	protein Mo25 isoform X4	53.79	6	2	2		14900000	15500000	14900000	8790000	10100000	9240000	15200000	9370000	1.00:0.61	1.63934	38869
1578	10300	1477748045	uncharacterized protein LOC100577803	29.8	8	3	3		31000000	28500000	31300000	20000000	20900000	19000000	31600000	19300000	1.00:0.61	1.63934	71540
1091	3186	328780018	protein-glutamate O-methyltransferase isoform X1	28.61	11	4	4	Carbamidomethylation	65600000	67000000	64500000	34700000	36600000	25300000	61700000	37600000	1.00:0.61	1.63934	54042
278	2175	66511475	AP-2 complex subunit alpha	28.37	23	15	15	Carbamidomethylation	371000000	316000000	366000000	227000000	242000000	206000000	394000000	229000000	1.00:0.61	1.63934	104956
1194	1494	571566596	putative gamma-glutamylcyclotransferase CG2811 isoform X2	31.7	33	6	6	Carbamidomethylation	132000000	214000000	67700000	137000000	58800000	73100000	157000000	95900000	1.00:0.61	1.63934	26074
1960	3462	239787841	small ribonucleoprotein particle protein B	30.73	13	2	2		27200000	26700000	25400000	20600000	20800000	19900000	33100000	20800000	1.00:0.63	1.5873	22733
831	2148	66540009	eukaryotic translation initiation factor 3 subunit L	41.24	18	7	7		112000000	125000000	101000000	66500000	83500000	86500000	119000000	87600000	1.00:0.63	1.5873	63405
840	1862	328781988	serine/threonine-protein kinase Aurora-2	47.5	22	7	7		90000000	80600000	83700000	48500000	48900000	50900000	84700000	53700000	1.00:0.63	1.5873	44908
83	182	328784616	hypoxia up-regulated protein 1 isoform X1	42.18	36	26	26	Carbamidomethylation	947000000	905000000	922000000	892000000	902000000	872000000	1020000000	903000000	1.00:0.63	1.5873	107692
994	2740	1032001514	proline dehydrogenase 1 mitochondrial	32.74	17	8	8	Carbamidomethylation	78900000	69800000	72100000	43300000	28400000	40100000	75800000	47500000	1.00:0.64	1.5625	71361
1580	10540	328778457	mitochondrial import inner membrane translocase subunit Tim17-A	28.82	31	4	4		67500000	64400000	66100000	40000000	44500000	46400000	71500000	47700000	1.00:0.64	1.5625	16883
107	408	571533607	lon protease homolog mitochondrial isoform X2	31.52	31	25	25	Carbamidomethylation	1090000000	1030000000	1020000000	731000000	757000000	736000000	1090000000	768000000	1.00:0.64	1.5625	112865
376	1007	1477729472	COP9 signalosome complex subunit 4 isoform X1	32.9	42	12	12	Carbamidomethylation; Oxidation (M)	367000000	334000000	319000000	235000000	260000000	256000000	357000000	271000000	1.00:0.64	1.5625	51087
1682	409108	1477745983	synaptic vesicle glycoprotein 2C-like	34.94	6	2	2	Carbamidomethylation	18300000	20000000	18500000	8480000	8930000	12500000	19300000	12600000	1.00:0.65	1.53846	58215
1880	5314	66543732	NFU1 iron-sulfur cluster scaffold homolog mitochondrial	29.23	10	2	2	Carbamidomethylation	21100000	20500000	23400000	13600000	12600000	12700000	21000000	13700000	1.00:0.65	1.53846	31249
962	50381	1477736246	long-chain fatty acid transport protein 4 isoform X1	33.34	11	6	6	Carbamidomethylation	30700000	29300000	34500000	30500000	13900000	13600000	54100000	25300000	1.00:0.65	1.53846	86621
1057	2836	571543206	flap endonuclease 1	34.01	21	6	6		139000000	140000000	139000000	88900000	90700000	89100000	144000000	89200000	1.00:0.65	1.53846	42910
1763	20247	66546729	guanine nucleotide-binding protein G(i) subunit alpha	43.05	7	2	2	Carbamidomethylation	13800000	15300000	14200000	9100000	9380000	9670000	14600000	9620000	1.00:0.66	1.51515	40373
1573	5472	571573858	probable proline--tRNA ligase mitochondrial isoform X1	43.42	9	3	3		15200000	16600000	16000000	11400000	9680000	10500000	15800000	10400000	1.00:0.66	1.51515	49435
943	202674	328775871	ATPase family AAA domain-containing protein 1-B	28.7	19	5	5	Carbamidomethylation	82500000	78500000	77800000	46600000	46300000	46300000	82400000	47100000	1.00:0.66	1.51515	42500
1494	1731	66506623	60S ribosomal protein L15	37.32	21	4	4	Carbamidomethylation	562000000	550000000	524000000	378000000	373000000	387000000	561000000	387000000	1.00:0.66	1.51515	23885
471	260	1477734303	60S ribosomal protein L4	33.31	25	12	12		2890000000	2710000000	2750000000	1470000000	1680000000	1730000000	2920000000	1690000000	1.00:0.66	1.51515	48367
1354	4140	328782037	cytochrome b-c1 complex subunit 7	31.21	36	5	5		262000000	252000000	253000000	208000000	194000000	191000000	268000000	197000000	1.00:0.66	1.51515	13508
929	717	110759433	la protein homolog	27.69	15	7	7	Carbamidomethylation	210000000	151000000	152000000	486000000	469000000	456000000	345000000	480000000	1.00:1.51	0.662252	46928
693	1100	66515987	translationally-controlled tumor protein homolog	31.78	78	10	10		1840000000	1700000000	1840000000	2590000000	2570000000	2570000000	1900000000	2620000000	1.00:1.54	0.649351	19843
1075	2850	571557650	prefoldin subunit 4	41.62	53	6	6	Carbamidomethylation	242000000	228000000	238000000	354000000	365000000	348000000	248000000	367000000	1.00:1.55	0.645161	16072
1239	1946	571510476	zinc finger CCCH domain-containing protein 15 homolog	46.71	14	5	5	Carbamidomethylation	68100000	38700000	66100000	71800000	77800000	75600000	79100000	76400000	1.00:1.56	0.641026	45614
1720	5294	66505742	deubiquitinase OTUD6B	42.46	16	3	3	Carbamidomethylation	25000000	25200000	24700000	40700000	40600000	37200000	25200000	39200000	1.00:1.56	0.641026	34690
1223	2520	328788786	39S ribosomal protein L12 mitochondrial	41.08	26	6	6	Carbamidomethylation	210000000	209000000	203000000	374000000	392000000	387000000	217000000	394000000	1.00:1.56	0.641026	20203
775	1899	66525165	upstream activation factor subunit spp27	30.72	26	9	9	Carbamidomethylation	792000000	765000000	736000000	1240000000	1180000000	1200000000	811000000	1220000000	1.00:1.56	0.641026	29223
1297	1540	1031998041	small glutamine-rich tetratricopeptide repeat-containing protein alpha isoform X1	29.7	14	4	4		131000000	162000000	140000000	219000000	213000000	260000000	168000000	254000000	1.00:1.57	0.636943	35082
1082	1399	1031994814	12 kDa FK506-binding protein	44.74	64	6	6	Carbamidomethylation	1410000000	1380000000	1370000000	2290000000	2400000000	2470000000	1450000000	2410000000	1.00:1.57	0.636943	11764
1327	1222	66516308	cleavage stimulation factor subunit 2 isoform X1	29.75	15	4	4	Carbamidomethylation	46800000	35500000	32000000	65200000	74200000	72600000	49400000	71000000	1.00:1.58	0.632911	48137
134	3006	1477735650	tyrosine-protein phosphatase 69D	50.56	20	18	18		267000000	281000000	236000000	294000000	275000000	317000000	291000000	321000000	1.00:1.58	0.632911	164186
608	1358	328784214	coiled-coil domain-containing protein 43	32.16	50	10	10		9410000000	9580000000	8580000000	15200000000	15700000000	15700000000	9600000000	15800000000	1.00:1.58	0.632911	23798
2077	5821	1477744818	28S ribosomal protein S10 mitochondrial	34.02	10	2	2		9390000	11900000	11700000	15600000	16900000	18100000	10700000	17000000	1.00:1.59	0.628931	24756
1347	3070	571501581	icarapin-like isoform X1	34.66	16	4	4		335000000	312000000	313000000	543000000	538000000	540000000	329000000	541000000	1.00:1.59	0.628931	24490
426	844	66506786	malate dehydrogenase cytoplasmic	43.37	62	14	14	Carbamidomethylation	977000000	982000000	916000000	1480000000	1500000000	1470000000	1020000000	1500000000	1.00:1.59	0.628931	36159
950	2025	48104995	thioredoxin domain-containing protein 17-like	35.39	73	7	7	Carbamidomethylation	362000000	360000000	388000000	680000000	594000000	600000000	415000000	627000000	1.00:1.59	0.628931	14567
609	1401	571560131	serine-arginine protein 55 isoform X10	29.48	26	11	11		1620000000	1610000000	1530000000	2570000000	2620000000	2610000000	1700000000	2640000000	1.00:1.60	0.625	42616
1225	2703	571534565	clathrin light chain isoform X2	43.58	23	6	6	Carbamidomethylation	247000000	246000000	223000000	378000000	410000000	425000000	261000000	416000000	1.00:1.62	0.617284	23089
1089	3049	1477759747	single-stranded DNA-binding protein mitochondrial	40.48	54	6	6	Carbamidomethylation	234000000	241000000	208000000	391000000	426000000	432000000	253000000	418000000	1.00:1.62	0.617284	16257
575	819	1477758125	sex-lethal homolog isoform X2	28.46	36	9	9	Carbamidomethylation	188000000	220000000	155000000	320000000	342000000	306000000	222000000	327000000	1.00:1.63	0.613497	38050
1086	1985	94158822	odorant binding protein 14 precursor	41.27	44	6	6	Carbamidomethylation	299000000	331000000	286000000	444000000	455000000	432000000	342000000	449000000	1.00:1.63	0.613497	15201
660	1295	66522653	LIM domain-containing protein jub	31.5	19	8	8	Carbamidomethylation	65400000	62200000	59900000	134000000	133000000	105000000	97500000	135000000	1.00:1.64	0.609756	97819
163	3674	1477743107	uncharacterized protein LOC408761	30.97	23	18	18	Carbamidomethylation	418000000	404000000	387000000	683000000	710000000	701000000	434000000	713000000	1.00:1.66	0.60241	127234
474	1161	48141571	glycerol-3-phosphate phosphatase	38.46	58	14	14	Carbamidomethylation	1240000000	1190000000	1190000000	1650000000	1770000000	1730000000	1280000000	1730000000	1.00:1.66	0.60241	34139
310	882	1032011933	LOW QUALITY PROTEIN: probable tRNA (guanine(26)-N(2))-dimethyltransferase	34.76	15	13	11	Carbamidomethylation	192000000	197000000	191000000	344000000	343000000	341000000	201000000	352000000	1.00:1.67	0.598802	94505
1328	1893	1032016080	THO complex subunit 4	29.35	18	3	3		63500000	69200000	69200000	115000000	118000000	124000000	73500000	124000000	1.00:1.68	0.595238	26985
2049	4321	66549336	small ubiquitin-related modifier 3	49.39	23	2	2		321000000	322000000	308000000	535000000	539000000	578000000	329000000	552000000	1.00:1.68	0.595238	10456
854	1812	571538756	tetratricopeptide repeat protein 1	32.08	38	7	7	Carbamidomethylation	210000000	334000000	220000000	400000000	385000000	403000000	338000000	451000000	1.00:1.69	0.591716	32080
1521	10126	571501791	ankyrin repeat domain-containing protein 12 isoform X1	31.78	5	3	3		7500000	10100000	8320000	17700000	21400000	18100000	11700000	19800000	1.00:1.70	0.588235	105126
1123	3824	571521925	transcriptional regulator ATRX homolog	29.6	26	6	6		50000000	48400000	56500000	70500000	71800000	75200000	54100000	77200000	1.00:1.72	0.581395	33446
1202	2962	66504263	membrane-associated progesterone receptor component 1	50.68	41	5	5		119000000	117000000	116000000	189000000	177000000	182000000	122000000	190000000	1.00:1.72	0.581395	22161
938	3259	1477738132	uncharacterized protein LOC409246 isoform X4	37.9	9	5	5	Carbamidomethylation	40600000	44700000	35600000	73700000	66600000	71200000	46400000	77600000	1.00:1.73	0.578035	112575
514	4049	1031998664	protein PF14_0175 isoform X3	42.17	11	8	8		145000000	115000000	149000000	196000000	238000000	202000000	146000000	214000000	1.00:1.73	0.578035	147381
1289	2578	1477751322	xaa-Pro dipeptidase	28.41	12	5	5	Carbamidomethylation	10900000	16500000	35700000	53900000	53300000	55600000	35700000	57000000	1.00:1.73	0.578035	55465
722	1824	110762141	suppressor protein SRP40	41.96	22	6	6	Carbamidomethylation	149000000	130000000	126000000	205000000	206000000	216000000	144000000	215000000	1.00:1.73	0.578035	50378
763	2149	328787408	uncharacterized protein LOC100578107	29.93	28	8	8		420000000	394000000	434000000	722000000	756000000	807000000	427000000	777000000	1.00:1.73	0.578035	48496
1378	2584	66533783	U6 snRNA-associated Sm-like protein LSm8	33.83	46	3	3		61600000	84500000	79700000	140000000	133000000	137000000	78300000	135000000	1.00:1.73	0.578035	10465
1807	5432	48098273	uncharacterized protein LOC408493	31.93	12	2	2		6430000	5520000	6220000	12500000	10300000	11300000	6370000	11100000	1.00:1.74	0.574713	22422
1671	5233	571547408	renin receptor isoform X2	39.85	18	3	3		56400000	54200000	58700000	108000000	111000000	96600000	60200000	105000000	1.00:1.74	0.574713	36807
543	911	571515702	cofilin/actin-depolymerizing factor homolog	35.61	76	12	12	Carbamidomethylation	5370000000	5520000000	5070000000	7450000000	7670000000	8860000000	5710000000	8000000000	1.00:1.74	0.574713	16832
1113	1496	571560041	SUMO-conjugating enzyme UBC9-B	31.4	50	6	6	Carbamidomethylation	165000000	146000000	175000000	369000000	346000000	345000000	218000000	349000000	1.00:1.75	0.571429	18203
895	364	571547846	methylthioribose-1-phosphate isomerase isoform X2	34.92	40	8	8	Carbamidomethylation	134000000	137000000	137000000	260000000	256000000	268000000	136000000	262000000	1.00:1.77	0.564972	35959
565	2256	1477754910	eukaryotic translation initiation factor 4E transporter isoform X3	35.62	10	9	9		39100000	28100000	34600000	57700000	66900000	76700000	54100000	79000000	1.00:1.80	0.555556	135205
1781	2305	571540698	polyadenylate-binding protein 2-B	36.66	24	3	3	Carbamidomethylation	60700000	59900000	46300000	108000000	96100000	98000000	56100000	101000000	1.00:1.80	0.555556	25736
208	511	571538231	14-3-3 protein epsilon	37.54	59	18	15	Carbamidomethylation	6680000000	6610000000	6400000000	8970000000	9010000000	8990000000	7050000000	9040000000	1.00:1.80	0.555556	29111
1372	1995	571530871	splicing factor 1 isoform X2	33.56	18	5	5	Carbamidomethylation	39900000	50000000	47700000	95600000	99100000	106000000	55800000	104000000	1.00:1.81	0.552486	55926
920	742	1477734863	dihydropteridine reductase	54.1	49	8	8	Carbamidomethylation	260000000	235000000	232000000	583000000	606000000	622000000	276000000	613000000	1.00:1.81	0.552486	25680
507	1555	1477747204	eukaryotic translation initiation factor 5A	39.5	53	8	8	Carbamidomethylation	2870000000	2690000000	2630000000	4490000000	4400000000	4510000000	2860000000	4400000000	1.00:1.81	0.552486	17592
1800	4259	66534975	peptidyl-prolyl cis-trans isomerase-like 3	41.2	20	2	2	Carbamidomethylation	14400000	12900000	13600000	25900000	26100000	27200000	14400000	26100000	1.00:1.82	0.549451	18761
1793	3353	571578409	TP53-regulated inhibitor of apoptosis 1 isoform X1	33.52	34	2	2		21300000	21400000	24600000	36500000	43600000	36400000	21400000	38800000	1.00:1.82	0.549451	9009
790	2834	1477734349	uncharacterized protein LOC409090	33.85	8	2	2		1150000000	1000000000	1060000000	1900000000	1880000000	2130000000	1150000000	2100000000	1.00:1.83	0.546448	45756
2043	4150	571566271	syntenin-1 isoform X2	35.75	20	2	2	Carbamidomethylation	4620000	1450000	2810000	9830000	11400000	9280000	5630000	10300000	1.00:1.83	0.546448	32745
1574	5485	571518187	uncharacterized protein LOC410093 isoform X3	42	31	3	3		34000000	26900000	28500000	62200000	64500000	58500000	40300000	60300000	1.00:1.83	0.546448	18470
1503	3074	110756044	longitudinals lacking protein-like	40.71	33	3	3	Carbamidomethylation	97800000	83000000	83500000	172000000	165000000	163000000	92500000	169000000	1.00:1.83	0.546448	14325
670	1733	328789844	methionine-R-sulfoxide reductase B1 isoform X1	40.51	49	8	8	Carbamidomethylation	919000000	905000000	908000000	1550000000	1520000000	1550000000	955000000	1570000000	1.00:1.83	0.546448	22310
1615	4357	110755704	cysteine-rich protein 1	38.48	54	2	2	Carbamidomethylation	1230000000	1120000000	1180000000	2060000000	2250000000	2450000000	1260000000	2300000000	1.00:1.83	0.546448	8628
1370	1554	328778710	beta-ureidopropionase	34.97	22	4	4	Carbamidomethylation	98800000	65400000	91600000	160000000	174000000	178000000	97400000	180000000	1.00:1.84	0.543478	43430
1159	598	1477731790	nuclear valosin-containing protein-like	28.48	7	4	3	Carbamidomethylation	7150000	8780000	10100000	20800000	19200000	20800000	10300000	19300000	1.00:1.87	0.534759	104286
183	49	1477743615	protein PRRC2C isoform X3	63.55	10	14	14	Carbamidomethylation	84700000	79900000	71200000	152000000	160000000	168000000	98700000	176000000	1.00:1.87	0.534759	295370
1683	1505	571553836	pinin	32.08	6	2	2		6470000	6200000	6310000	13200000	11900000	11100000	6400000	12100000	1.00:1.88	0.531915	52825
1761	10594	66529483	adrenodoxin-like protein mitochondrial	42.03	19	2	2		23600000	16400000	19800000	44800000	47300000	39700000	24200000	45500000	1.00:1.88	0.531915	19370
1471	2356	328782599	peptidyl-prolyl cis-trans isomerase E isoform X2	28.89	21	4	4		22100000	21200000	19000000	42800000	41200000	46700000	19600000	42300000	1.00:1.89	0.529101	36920
1214	775	571558582	E3 ubiquitin-protein ligase ZNF598	64.57	10	4	4	Carbamidomethylation	10300000	8540000	9550000	21400000	22000000	20900000	11700000	21600000	1.00:1.90	0.526316	101659
2054	4647	571569588	regulation of nuclear pre-mRNA domain-containing protein 1B isoform X2	31.53	11	2	2		987000	1570000	3390000	17100000	21700000	13900000	9570000	18300000	1.00:1.91	0.52356	38087
1968	4240	571574384	chymotrypsin inhibitor	38.28	30	2	2	Carbamidomethylation	911000000	878000000	887000000	1630000000	1740000000	1830000000	938000000	1800000000	1.00:1.91	0.52356	8130
1402	3421	571546403	eukaryotic translation initiation factor 4E-binding protein 1	38.94	42	3	3		97500000	94300000	93700000	194000000	187000000	200000000	103000000	197000000	1.00:1.91	0.52356	12666
1601	2695	1477736539	protein FAM192A	47.69	21	4	4	Carbamidomethylation	54900000	49400000	49100000	83000000	87700000	82200000	52100000	87500000	1.00:1.92	0.520833	30528
1144	1864	1477720547	uncharacterized protein LOC408583 isoform X3	36.42	14	5	2		89500000	80300000	82900000	176000000	152000000	172000000	88200000	172000000	1.00:1.95	0.512821	43811
421	1030	66535729	signal transducing adapter molecule 1	46.13	31	13	13		200000000	222000000	3400000000	274000000	293000000	299000000	1020000000	299000000	1.00:1.98	0.505051	59780
1369	1462	571512781	synapse-associated protein of 47 kDa isoform X7	46.81	7	3	3		33500000	31900000	21500000	77300000	73800000	70300000	37900000	75600000	1.00:2.00	0.5	41981
802	4180	1477721851	ATP-dependent 6-phosphofructokinase isoform X5	29.05	9	7	7	Carbamidomethylation	70400000	64600000	51900000	108000000	110000000	112000000	70200000	112000000	1.00:2.00	0.5	95908
1478	5206	1477731336	protein CutA homolog isoform X1	35.19	27	3	3	Carbamidomethylation	20500000	20400000	16500000	42200000	40600000	40100000	18900000	40800000	1.00:2.00	0.5	16452
782	527	571536472	apoptotic chromatin condensation inducer in the nucleus	39.4	29	8	8	Carbamidomethylation	34800000	51000000	53000000	103000000	101000000	107000000	59200000	109000000	1.00:2.00	0.5	52390
181	409	48142692	glyceraldehyde-3-phosphate dehydrogenase 2	46.39	73	19	17	Carbamidomethylation; Oxidation (M)	15900000000	16300000000	15300000000	32900000000	31000000000	32800000000	16600000000	33100000000	1.00:2.00	0.5	35883
703	4360	1477734826	trans-1 2-dihydrobenzene-1 2-diol dehydrogenase	33.27	45	10	10	Carbamidomethylation	104000000	66100000	77500000	189000000	184000000	184000000	101000000	189000000	1.00:2.01	0.497512	36908
1171	5605	1032013973	transcription elongation factor B polypeptide 3	34.04	12	5	5	Carbamidomethylation	57000000	44600000	50600000	143000000	138000000	142000000	57600000	140000000	1.00:2.02	0.49505	88777
1744	4126	1032021156	mitochondrial intermembrane space import and assembly protein 40-B	29.83	22	3	3	Carbamidomethylation	37900000	22700000	36100000	74200000	72600000	82300000	41900000	81000000	1.00:2.03	0.492611	17210
1711	2976	66524760	uncharacterized protein LOC551078	38.22	24	3	3	Carbamidomethylation	26100000	25300000	25700000	48500000	55900000	50300000	24300000	50100000	1.00:2.06	0.485437	23324
1569	4197	48142673	thioredoxin mitochondrial	46.54	28	4	4	Carbamidomethylation	127000000	148000000	134000000	379000000	347000000	349000000	172000000	359000000	1.00:2.10	0.47619	15195
783	1536	328782158	uncharacterized protein LOC100577698	44.93	31	8	8		5020000000	5180000000	4810000000	10900000000	10400000000	11300000000	5470000000	11000000000	1.00:2.10	0.47619	46968
1610	3347	1477715700	uncharacterized protein LOC100577648	42.8	14	3	3		10100000	10800000	11400000	28100000	27600000	28500000	13300000	28400000	1.00:2.13	0.469484	30878
2071	5537	110750056	COP9 signalosome complex subunit 9	31.4	52	2	2		32500000	26800000	26800000	71500000	64200000	60200000	29600000	62900000	1.00:2.13	0.469484	6457
1616	4368	328791247	U6 snRNA-associated Sm-like protein LSm7 isoform X3	45.96	36	3	3		43300000	40700000	54400000	103000000	112000000	105000000	53900000	106000000	1.00:2.16	0.462963	12264
10	70	1477735193	uncharacterized protein LOC409665 isoform X3	43.94	37	52	2	Carbamidomethylation	63600000	53600000	65800000	152000000	140000000	136000000	67300000	141000000	1.00:2.17	0.460829	179837
1666	2909	571553781	uncharacterized protein LOC100577844 isoform X2	59.53	19	3	3	Carbamidomethylation	31800000	27000000	31200000	66100000	67400000	64300000	30000000	65700000	1.00:2.19	0.456621	27751
572	1803	1477733508	liprin-alpha-1 isoform X5	51.7	12	8	8	Carbamidomethylation	38200000	52700000	46100000	84600000	95800000	82800000	59600000	103000000	1.00:2.21	0.452489	142549
1269	4578	328785946	ATP synthase-coupling factor 6 mitochondrial	38.18	35	5	5		446000000	413000000	433000000	890000000	862000000	889000000	458000000	956000000	1.00:2.21	0.452489	10958
408	2307	571554217	nucleolar and coiled-body phosphoprotein 1 isoform X3	27.48	18	13	2		131000000	155000000	105000000	360000000	359000000	357000000	162000000	362000000	1.00:2.24	0.446429	77573
258	685	1031997745	uncharacterized protein LOC100578571	56.71	36	14	14	Carbamidomethylation; Oxidation (M)	5820000000	5660000000	5620000000	14800000000	14600000000	14900000000	6030000000	15000000000	1.00:2.26	0.442478	50990
1074	2526	571544763	putative acyl-CoA-binding protein	69.28	54	6	6		154000000	140000000	151000000	346000000	351000000	338000000	155000000	347000000	1.00:2.26	0.442478	10025
2041	3712	1477735384	huntingtin-interacting protein K	36.01	26	2	2	Carbamidomethylation	7480000	6780000	4470000	16000000	13400000	15500000	6270000	14400000	1.00:2.30	0.434783	13385
1344	1516	66551959	charged multivesicular body protein 4b	37.65	32	4	4		111000000	117000000	99500000	243000000	228000000	233000000	114000000	242000000	1.00:2.31	0.4329	24902
1479	5336	1477715707	alpha-endosulfine	29.49	41	3	3		30700000	53800000	44700000	101000000	99300000	106000000	57300000	105000000	1.00:2.32	0.431034	12044
1398	3073	1477747783	pre-mRNA-splicing factor ISY1 homolog	32.7	18	3	3		20300000	20000000	18300000	41600000	48900000	51500000	19800000	47400000	1.00:2.39	0.41841	27656
2030	2588	328787684	protein dpy-30 homolog	44.52	32	2	2		24700000	25400000	25200000	76000000	68300000	64500000	30700000	73400000	1.00:2.39	0.41841	12140
1665	2614	1477735871	putative hydroxypyruvate isomerase	52.49	16	2	2		6140000	8000000	7340000	20100000	18900000	22000000	8460000	20500000	1.00:2.43	0.411523	30030
1410	10482	110761258	replication protein A 14 kDa subunit	36.75	16	3	3		35700000	34800000	32700000	59600000	58300000	54700000	35500000	58600000	1.00:2.43	0.411523	13436
924	2517	571565086	calmodulin	35.64	38	6	6		1040000000	1020000000	1010000000	2140000000	2570000000	2490000000	1080000000	2460000000	1.00:2.43	0.411523	16811
122	351	1477757800	annexin B9 isoform X1	49.36	66	23	2	Carbamidomethylation; Oxidation (M)	66900000	63200000	65900000	169000000	170000000	170000000	67900000	169000000	1.00:2.49	0.401606	35947
982	1896	283436152	peroxiredoxin-like protein	56.83	41	8	8	Carbamidomethylation	229000000	198000000	217000000	667000000	659000000	674000000	227000000	683000000	1.00:2.51	0.398406	25134
526	2982	1477714051	putative U5 small nuclear ribonucleoprotein 200 kDa helicase	40.7	7	8	8	Carbamidomethylation	104000000	75600000	115000000	225000000	242000000	226000000	107000000	235000000	1.00:2.52	0.396825	242654
1107	2512	1032018974	microtubule-associated protein Jupiter isoform X3	58.17	38	5	5		86800000	91900000	134000000	237000000	235000000	255000000	149000000	253000000	1.00:2.60	0.384615	21878
1617	4476	48101893	protein Dr1	45.01	24	2	2	Carbamidomethylation	11000000	9550000	10900000	30300000	32400000	30800000	11500000	30600000	1.00:2.65	0.377358	18953
804	1785	328786212	tubulin-specific chaperone E isoform X2	44.84	9	5	5		75700000	61900000	57100000	185000000	186000000	190000000	73000000	190000000	1.00:2.67	0.374532	82182
1969	4535	1477754651	zinc finger Ran-binding domain-containing protein 2	50.92	14	2	2	Carbamidomethylation	6160000	5230000	5760000	22000000	22400000	24000000	8350000	23200000	1.00:2.78	0.359712	27127
1786	3067	66554865	histone chaperone asf1	49.17	23	2	2	Carbamidomethylation	13100000	20000000	24200000	61400000	63700000	62700000	20900000	60500000	1.00:2.90	0.344828	22411
960	13349	1032000669	E3 ubiquitin-protein ligase Nedd-4 isoform X1	54.78	8	5	5		71200000	72600000	70200000	176000000	188000000	198000000	72100000	191000000	1.00:2.91	0.343643	100261
1593	1285	66525114	splicing factor 3A subunit 3 isoform X1	27.95	7	2	2		2600000	14100000	4050000	21700000	23900000	32600000	8350000	25800000	1.00:3.09	0.323625	58356
1561	3045	1477724246	probable RNA-binding protein 19 isoform X1	37.81	2	2	2		2770000	2590000	2740000	7990000	8850000	9610000	2590000	9140000	1.00:3.53	0.283286	102960
1833	191700	399158374	cuticular protein 1 precursor	31.34	14	2	2		0	0	11200000	45500000	42900000	42400000	12200000	43900000	1.00:3.61	0.277008	21577
1962	3482	1477752177	ribosome-recycling factor mitochondrial	32.91	11	2	2		1800000	2440000	0	24300000	26400000	22400000	6540000	23900000	1.00:3.65	0.273973	28992
979	1567	571576460	pterin-4-alpha-carbinolamine dehydratase	47.67	38	8	8		179000000	178000000	170000000	775000000	737000000	750000000	191000000	746000000	1.00:4.07	0.2457	16882
824	13017	328791698	kinesin-like protein Klp61F isoform X1	73.87	9	7	5		46900000	120000000	46600000	1020000000	964000000	1010000000	91400000	1000000000	1.00:13.60	0.0735294	113686

## Sheet: S3
Table S3. Biological pathway enrichment of up-regulated proteins identified in drone, and worker of the embryo at 18 h. Significant biological pathway enrichment of the identified proteins was analyzed by the GO plugins of ClueGO and KEGG Orthology-Based Annotation System (KOBAS, http://kobas.cbi.pku.edu.cn).Protein sequences were aligned with the A. mellifera database and then pathway enrichment…
	#Term	Database	ID	Input number	Background number	P-Value	Corrected P-Value	Input	Hyperlink
drone-18 h-upregulated	Aminoacyl-tRNA biosynthesis	KEGG PATHWAY	ame00970	10	40	6.2006e-09	2.63526e-07	gi|571543475|ref|XP_006559719.1||gi|328776866|ref|XP_397235.3||gi|571573858|ref|XP_006560719.1||gi|110755692|ref|XP_624023.2||gi|1477757439|ref|XP_625147.3||gi|571520051|ref|XP_006568031.1||gi|1477716997|ref|XP_623301.2||gi|1477735629|ref|XP_026301491.1||gi|110757574|ref|XP_394641.3||gi|66509916|ref|XP_396462.2|	http://www.genome.jp/kegg-bin/show_pathway?ame00970/ame:411167%09red/ame:551538%09red/ame:726436%09red/ame:725395%09red/ame:550903%09red/ame:413011%09red/ame:552768%09red/ame:551629%09red/ame:412200%09red/ame:413796%09red
	Glutathione metabolism	KEGG PATHWAY	ame00480	9	33	1.91123e-08	5.41514e-07	gi|237681308|ref|NP_001153742.1||gi|571565639|ref|XP_006566986.1||gi|1477722808|ref|XP_026299135.1||gi|1477752765|ref|XP_026297298.1||gi|48094957|ref|XP_394313.1||gi|1477730278|ref|XP_026300441.1||gi|571512542|ref|XP_006564786.1||gi|571539848|ref|XP_006565537.1||gi|1477746762|ref|XP_026296300.1|	http://www.genome.jp/kegg-bin/show_pathway?ame00480/ame:552712%09red/ame:100578132%09red/ame:412808%09red/ame:410837%09red/ame:725099%09red/ame:725325%09red/ame:725673%09red/ame:552304%09red/ame:725942%09red
	Fatty acid metabolism	KEGG PATHWAY	ame01212	9	43	1.36971e-07	2.91063e-06	gi|1477734353|ref|XP_026301193.1||gi|1477720298|ref|XP_026302058.1||gi|571548416|ref|XP_006561671.1||gi|571517038|ref|XP_006558481.1||gi|1477746960|ref|XP_026296339.1||gi|66499429|ref|XP_392111.2||gi|571549122|ref|XP_006561795.1||gi|66519936|ref|XP_393806.2||gi|1477751757|ref|XP_006571053.2|	http://www.genome.jp/kegg-bin/show_pathway?ame01212/ame:552757%09red/ame:409515%09red/ame:552493%09red/ame:412025%09red/ame:408567%09red/ame:725146%09red/ame:409986%09red/ame:410325%09red/ame:726218%09red
	Fatty acid degradation	KEGG PATHWAY	ame00071	7	24	5.21767e-07	8.87003e-06	gi|1477734353|ref|XP_026301193.1||gi|48124643|ref|XP_393266.1||gi|1477720298|ref|XP_026302058.1||gi|571548416|ref|XP_006561671.1||gi|66499429|ref|XP_392111.2||gi|571549122|ref|XP_006561795.1||gi|66519936|ref|XP_393806.2|	http://www.genome.jp/kegg-bin/show_pathway?ame00071/ame:552757%09red/ame:409515%09red/ame:412025%09red/ame:408567%09red/ame:410325%09red/ame:726218%09red/ame:409773%09red
	Starch and sucrose metabolism	KEGG PATHWAY	ame00500	5	19	3.62592e-05	0.00044029	gi|1477728534|ref|XP_016771089.2||gi|571546156|ref|XP_006568568.1||gi|1477737129|ref|XP_624707.2||gi|1477739065|ref|XP_026302275.1||gi|571549030|ref|XP_006561774.1|	http://www.genome.jp/kegg-bin/show_pathway?ame00500/ame:552328%09red/ame:727168%09red/ame:411488%09red/ame:409267%09red/ame:412069%09red
	Alanine, aspartate and glutamate metabolism	KEGG PATHWAY	ame00250	5	26	0.000132107	0.00140364	gi|1477743186|ref|XP_026295471.1||gi|110755553|ref|XP_396131.3||gi|328782596|ref|XP_395766.4||gi|66523390|ref|XP_392776.2||gi|328790551|ref|XP_392483.3|	http://www.genome.jp/kegg-bin/show_pathway?ame00250/ame:409253%09red/ame:413372%09red/ame:412305%09red/ame:412675%09red/ame:408955%09red
	Butanoate metabolism	KEGG PATHWAY	ame00650	4	14	0.000175645	0.00165887	gi|1477720298|ref|XP_026302058.1||gi|66519936|ref|XP_393806.2||gi|328782596|ref|XP_395766.4||gi|328790551|ref|XP_392483.3|	http://www.genome.jp/kegg-bin/show_pathway?ame00650/ame:412305%09red/ame:410325%09red/ame:726218%09red/ame:408955%09red
	Drug metabolism - cytochrome P450	KEGG PATHWAY	ame00982	4	15	0.000219657	0.00186708	gi|48094957|ref|XP_394313.1||gi|237681308|ref|NP_001153742.1||gi|48124643|ref|XP_393266.1||gi|1477746762|ref|XP_026296300.1|	http://www.genome.jp/kegg-bin/show_pathway?ame00982/ame:410837%09red/ame:552304%09red/ame:725942%09red/ame:409773%09red
	Metabolism of xenobiotics by cytochrome P450	KEGG PATHWAY	ame00980	4	17	0.000330618	0.00255478	gi|48094957|ref|XP_394313.1||gi|237681308|ref|NP_001153742.1||gi|48124643|ref|XP_393266.1||gi|1477746762|ref|XP_026296300.1|	http://www.genome.jp/kegg-bin/show_pathway?ame00980/ame:410837%09red/ame:552304%09red/ame:725942%09red/ame:409773%09red
	Ubiquitin mediated proteolysis	KEGG PATHWAY	ame04120	7	85	0.000751362	0.00493199	gi|110759504|ref|XP_392800.3||gi|1477739304|ref|XP_394348.5||gi|571574440|ref|XP_006563444.1||gi|66523378|ref|XP_394044.2||gi|1477757418|ref|XP_026297972.1||gi|66507736|ref|XP_623908.1||gi|66513481|ref|XP_394434.2|	http://www.genome.jp/kegg-bin/show_pathway?ame04120/ame:409279%09red/ame:410565%09red/ame:551517%09red/ame:551511%09red/ame:410872%09red/ame:411961%09red/ame:410958%09red
	beta-Alanine metabolism	KEGG PATHWAY	ame00410	4	22	0.000774832	0.00493199	gi|66519936|ref|XP_393806.2||gi|1477730278|ref|XP_026300441.1||gi|1477734353|ref|XP_026301193.1||gi|328790551|ref|XP_392483.3|	http://www.genome.jp/kegg-bin/show_pathway?ame00410/ame:552757%09red/ame:725099%09red/ame:410325%09red/ame:408955%09red
	Terpenoid backbone biosynthesis	KEGG PATHWAY	ame00900	4	26	0.00134987	0.00764924	gi|328793120|ref|XP_623864.3||gi|1477720298|ref|XP_026302058.1||gi|1031995495|ref|XP_006572097.2||gi|1477730132|ref|XP_026300405.1|	http://www.genome.jp/kegg-bin/show_pathway?ame00900/ame:551466%09red/ame:726969%09red/ame:726218%09red/ame:102654683%09red
	Nicotinate and nicotinamide metabolism	KEGG PATHWAY	ame00760	3	12	0.00168272	0.0084136	gi|328784577|ref|XP_003250470.1||gi|1477735502|ref|XP_026301456.1||gi|1477734189|ref|XP_026301163.1|	http://www.genome.jp/kegg-bin/show_pathway?ame00760/ame:100576799%09red/ame:551770%09red/ame:550885%09red
	Cysteine and methionine metabolism	KEGG PATHWAY	ame00270	4	39	0.00515574	0.0208685	gi|1477722808|ref|XP_026299135.1||gi|1477730278|ref|XP_026300441.1||gi|66519683|ref|XP_391917.2||gi|110755553|ref|XP_396131.3|	http://www.genome.jp/kegg-bin/show_pathway?ame00270/ame:408368%09red/ame:725099%09red/ame:412675%09red/ame:100578132%09red
	Fructose and mannose metabolism	KEGG PATHWAY	ame00051	3	21	0.00672049	0.0259655	gi|110762605|ref|XP_396879.3||gi|66525576|ref|XP_624353.1||gi|328787116|ref|XP_392845.4|	http://www.genome.jp/kegg-bin/show_pathway?ame00051/ame:413435%09red/ame:409329%09red/ame:551968%09red
	Hedgehog signaling pathway - fly	KEGG PATHWAY	ame04341	2	23	0.00842961	0.0298549	gi|571574440|ref|XP_006563444.1||gi|66525038|ref|XP_393612.2|	http://www.genome.jp/kegg-bin/show_pathway?ame04341/ame:551517%09red/ame:410129%09red/ame:410565%09red
	Arginine and proline metabolism	KEGG PATHWAY	ame00330	3	23	0.00842961	0.0298549	gi|1477730278|ref|XP_026300441.1||gi|1032001514|ref|XP_006558679.2||gi|110755553|ref|XP_396131.3|	http://www.genome.jp/kegg-bin/show_pathway?ame00330/ame:725099%09red/ame:412675%09red/ame:411808%09red
worker-18 h-upregulated	Spliceosome	KEGG PATHWAY	ame03040	9	104	4.94687e-06	0.000197875	gi|571560131|ref|XP_006566500.1||gi|1477714051|ref|XP_026302130.1||gi|1032016080|ref|XP_001121250.4||gi|328782599|ref|XP_003250169.1||gi|571536472|ref|XP_006570961.1||gi|66533783|ref|XP_624537.1||gi|66525114|ref|XP_397399.2||gi|1477747783|ref|XP_016767570.2||gi|328791247|ref|XP_001121212.2|	http://www.genome.jp/kegg-bin/show_pathway?ame03040/ame:551530%09red/ame:408309%09red/ame:409427%09red/ame:552155%09red/ame:412966%09red/ame:725396%09red/ame:413963%09red/ame:100578161%09red/ame:725352%09red
	mRNA surveillance pathway	KEGG PATHWAY	ame03015	6	60	9.51517e-05	0.00190303	gi|571540698|ref|XP_006568427.1||gi|66516308|ref|XP_623321.1||gi|1032016080|ref|XP_001121250.4||gi|1477723005|ref|XP_026299171.1||gi|571553836|ref|XP_006565607.1||gi|571536472|ref|XP_006570961.1|	http://www.genome.jp/kegg-bin/show_pathway?ame03015/ame:550924%09red/ame:409672%09red/ame:725155%09red/ame:725396%09red/ame:100578161%09red/ame:409558%09red
	RNA transport	KEGG PATHWAY	ame03013	7	120	0.000571516	0.00762021	gi|66549336|ref|XP_623227.1||gi|571560041|ref|XP_006566478.1||gi|1032016080|ref|XP_001121250.4||gi|571546403|ref|XP_006569762.1||gi|1477723005|ref|XP_026299171.1||gi|571553836|ref|XP_006565607.1||gi|571536472|ref|XP_006570961.1|	http://www.genome.jp/kegg-bin/show_pathway?ame03013/ame:550834%09red/ame:409672%09red/ame:725155%09red/ame:725396%09red/ame:725039%09red/ame:100578161%09red/ame:551283%09red
	Folate biosynthesis	KEGG PATHWAY	ame00790	3	20	0.002095	0.02095	gi|1032011933|ref|XP_006561085.2||gi|1477734863|ref|XP_392684.3||gi|571576460|ref|XP_006563164.1|	http://www.genome.jp/kegg-bin/show_pathway?ame00790/ame:552018%09red/ame:409160%09red/ame:411607%09red
	Glyoxylate and dicarboxylate metabolism	KEGG PATHWAY	ame00630	3	24	0.00334842	0.0267874	gi|48141571|ref|XP_393558.1||gi|1477735871|ref|XP_026301507.1||gi|66506786|ref|XP_394487.2|	http://www.genome.jp/kegg-bin/show_pathway?ame00630/ame:410071%09red/ame:411014%09red/ame:102654610%09red
	Oxidative phosphorylation	KEGG PATHWAY	ame00190	5	91	0.00452766	0.0295652	gi|110762940|ref|XP_001122739.1||gi|48104474|ref|XP_395789.1||gi|328778987|ref|XP_001122063.2||gi|66524760|ref|XP_623480.1||gi|328785946|ref|XP_001121882.2|	http://www.genome.jp/kegg-bin/show_pathway?ame00190/ame:551078%09red/ame:727026%09red/ame:412328%09red/ame:726316%09red/ame:726120%09red
	RNA degradation	KEGG PATHWAY	ame03018	4	58	0.0051739	0.0295652	gi|66533783|ref|XP_624537.1||gi|1477721851|ref|XP_026299038.1||gi|110762141|ref|XP_391963.3||gi|328791247|ref|XP_001121212.2|	http://www.genome.jp/kegg-bin/show_pathway?ame03018/ame:408416%09red/ame:552155%09red/ame:724724%09red/ame:725352%09red
	Term	Ontology Source	ID	input Genes number	% Associated Genes	Term PValue	Term PValue Corrected with Bonferroni step down	Associated Genes Found
drone-18 h-upregulated	cellular catabolic process	GO_BiologicalProcess-GOA_19.01.2017_05h40	GO:0044248	10	7.8125	0.000144116	0.0118175	[LOC408368, LOC409279, LOC409459, LOC410325, LOC410565, LOC411206, LOC411808, LOC412308, LOC413813, LOC727293]
	metabolic process	GO_BiologicalProcess-GOA_19.01.2017_05h40	GO:0008152	67	2.54753	7.0124e-05	0.00589041	[Cyp314a1, EF1a-F2, LOC100578782, LOC102654683, LOC102654955, LOC408368, LOC408567, LOC408580, LOC408955, LOC409253, LOC409267, LOC409270, LOC409279, LOC409329, LOC409457, LOC409459, LOC409515, LOC409767, LOC409773, LOC409870, LOC410059, LOC410129, LOC410217, LOC410325, LOC410565, LOC410664, LOC410749, LOC410958, LOC411167, LOC411206, LOC411351, LOC411765, LOC411808, LOC411965, LOC412025, LOC4120…
	organonitrogen compound metabolic process	GO_BiologicalProcess-GOA_19.01.2017_05h40	GO:1901564	28	5.91966	1.72125e-08	1.66961e-06	[EF1a-F2, LOC100578782, LOC102654955, LOC408368, LOC408580, LOC408955, LOC409253, LOC409457, LOC411167, LOC411351, LOC411808, LOC412675, LOC412984, LOC413011, LOC413137, LOC413796, LOC414004, LOC550885, LOC551107, LOC551538, LOC551629, LOC551757, LOC552056, LOC552712, LOC725325, LOC726436, LOC727293, PGRP-S3]
worker-18 h-upregulated	RNA processing	GO_BiologicalProcess-GOA_19.01.2017_05h40	GO:0006396	8	4.96894	0.000406636	0.017892	[LOC411122, LOC411833, LOC412163, LOC413963, LOC550924, LOC552155, LOC725352, LOC726337]
	mRNA metabolic process	GO_BiologicalProcess-GOA_19.01.2017_05h40	GO:0016071	6	7.69231	0.000226616	0.0101977	[LOC408416, LOC411122, LOC413963, LOC550924, LOC552155, LOC725352]

## Sheet: S4
Table S4. Expressional analysis of the differentially expressed (fold change≧1.5 and p<0.05) proteins between the embryogenesis of honey bee worker and drone (A.m.ligustica) at 30 h. Label-free protein quantitation is done using PEAKS Studio (version 8.5, Bioinformatics Solutions Inc., Waterloo, Canada) to quantify the abundance of discriminatory peptides on the basis of retention time, m/z, and …
Protein Group	Protein ID	Accession	Description	Significance	Coverage (%)	#Peptides	#Unique	PTM	D30-1 Intensity	D30-2 Intensity	D30-3 Intensity	W30-1 Intensity	W30-2 Intensity	W30-3 Intensity	D30 Intensity	W30 Intensity	Group Profile (Ratio)		Avg. Mass
1611	81114	399220308	cuticular protein 12 precursor	68.81	41	2	2		222000000	227000000	228000000	8870000	0	4570000	225000000	10800000	20.85:1.00	20.85	11647
789	191700	399158374	cuticular protein 1 precursor	68.49	31	4	3		246000000	260000000	247000000	20400000	14000000	11000000	249000000	20100000	12.36:1.00	12.36	21577
2029	4209	110756609	NPC intracellular cholesterol transporter 2	32.03	22	2	2	Carbamidomethylation	23200000	18900000	17200000	1310000	0	1280000	19500000	1910000	10.23:1.00	10.23	16123
614	1536	328782158	uncharacterized protein LOC100577698	49.64	31	9	9		44000000000	42700000000	40100000000	5650000000	6390000000	6120000000	42900000000	6000000000	7.18:1.00	7.18	46968
1036	91704	1477718226	histone H1.2	55.8	12	4	4		1300000000	1240000000	1230000000	230000000	225000000	193000000	1250000000	232000000	6.26:1.00	6.26	25412
1221	4338	58585106	chemosensory protein 3 precursor	53.86	42	5	5	Carbamidomethylation	212000000	205000000	197000000	97500000	33000000	35900000	205000000	110000000	5.66:1.00	5.66	14954
442	642	58585142	major royal jelly protein 3 precursor	48.68	21	8	7	Carbamidomethylation; Oxidation (M)	123000000	123000000	122000000	21500000	7840000	7720000	122000000	58300000	5.21:1.00	5.21	61662
1778	399849	1477758447	uncharacterized protein LOC100576982	33.6	20	2	2	Oxidation (M)	79600000	71800000	63700000	10400000	9350000	7970000	69300000	13500000	5.12:1.00	5.12	25532
779	2068	66505254	uncharacterized protein LOC551596	42.44	74	8	8	Carbamidomethylation	724000000	707000000	780000000	177000000	148000000	135000000	746000000	176000000	5.03:1.00	5.03	13299
2070	10578	1477751542	succinate dehydrogenase assembly factor 2 mitochondrial-like	53.54	15	2	2	Carbamidomethylation	70200000	65100000	66000000	4860000	14300000	5260000	69800000	14000000	4.97:1.00	4.97	17608
1846	399556	110762940	cytochrome c oxidase copper chaperone	84.4	42	2	2	Carbamidomethylation	357000000	341000000	339000000	67300000	73100000	57500000	346000000	70700000	4.90:1.00	4.9	7439
843	2712	66542696	exportin-2	60.34	7	5	5	Carbamidomethylation	213000000	205000000	224000000	67000000	55100000	57800000	218000000	61200000	4.68:1.00	4.68	110301
1305	1326	571510340	patronin isoform X12	77.39	2	2	2		111000000	108000000	109000000	24500000	21100000	25200000	110000000	24400000	4.50:1.00	4.5	188807
1821	5592	110756792	uncharacterized protein LOC726118	47.2	28	2	2		85900000	93900000	94400000	8480000	23900000	23800000	92500000	20900000	4.43:1.00	4.43	9508
1809	5205	571517413	basic proline-rich protein	49	6	2	2		126000000	126000000	113000000	20400000	19000000	37500000	122000000	27800000	4.37:1.00	4.37	63706
1536	2441	571506707	nucleoplasmin-like protein isoform X1	51.53	21	3	3		173000000	174000000	166000000	35700000	30200000	32400000	171000000	33300000	4.00:1.00	4	19789
1297	3294	328791749	histone H1	49.01	18	4	4		353000000	337000000	347000000	94400000	69100000	67900000	342000000	94100000	4.00:1.00	4	23590
128	2830	1477735275	uncharacterized protein LOC100576529	45.53	12	12	12	Carbamidomethylation; Oxidation (M)	438000000	450000000	462000000	132000000	163000000	149000000	457000000	151000000	3.98:1.00	3.98	147433
1208	2005	1477753665	uncharacterized protein LOC100578532	41.77	30	4	4		59000000	58600000	56600000	15700000	9010000	16000000	58600000	14900000	3.91:1.00	3.91	21135
1052	2659	571507898	ELAV-like protein 1 isoform X4	75.45	14	4	4	Carbamidomethylation	191000000	188000000	187000000	48800000	51000000	52000000	191000000	50200000	3.84:1.00	3.84	41446
643	2786	1477720550	tropomyosin isoform X4	31.48	46	9	4	Carbamidomethylation	206000000	204000000	192000000	26200000	37600000	15600000	200000000	59600000	3.62:1.00	3.62	21361
1596	4141	110772198	copper transport protein ATOX1	41.05	44	3	3		166000000	188000000	177000000	54800000	89200000	88100000	182000000	78000000	3.44:1.00	3.44	8022
1474	4309	66499131	synaptosomal-associated protein 29	23.41	16	4	3		44000000	43700000	24800000	21600000	3180000	8040000	44100000	13100000	3.37:1.00	3.37	29684
1262	5558	1477748703	NPC intracellular cholesterol transporter 2 homolog a	59.44	42	6	6	Carbamidomethylation	1410000000	1470000000	1430000000	526000000	561000000	578000000	1450000000	562000000	3.16:1.00	3.16	16794
1222	5249	94158720	odorant binding protein 7	55.41	38	4	4	Carbamidomethylation; Oxidation (M)	54600000	51800000	48400000	12800000	11900000	14900000	52400000	17200000	3.01:1.00	3.01	18569
1719	20295	328792314	mitochondrial import inner membrane translocase subunit Tim10	60.91	29	2	2	Carbamidomethylation	93500000	90800000	90400000	31000000	27400000	32700000	91700000	31200000	2.94:1.00	2.94	10456
1956	4918	254910938	defensin-1 preproprotein	26.94	27	2	2	Carbamidomethylation	52900000	49900000	53300000	21600000	21700000	7270000	52200000	18300000	2.86:1.00	2.86	10717
335	713	1477752181	FK506-binding protein 2 isoform X1	58.19	58	14	2	Carbamidomethylation	132000000	140000000	141000000	38800000	39700000	54200000	140000000	50200000	2.79:1.00	2.79	26015
642	1632	1477720545	uncharacterized protein LOC408583 isoform X2	54.02	16	7	3		455000000	451000000	444000000	180000000	174000000	199000000	450000000	188000000	2.78:1.00	2.78	43942
1453	1476	66535555	DNA replication licensing factor Mcm5 isoform X1	46.73	4	2	2	Carbamidomethylation	19600000	22600000	19500000	9160000	5470000	6150000	21100000	7590000	2.77:1.00	2.77	82432
1477	5606	335057536	chromatin modifying protein 1	23.22	7	2	2		190000000	189000000	191000000	55400000	60600000	121000000	192000000	72400000	2.65:1.00	2.65	22349
1924	30254	571553163	mitochondrial import inner membrane translocase subunit Tim9	71.37	26	2	2	Carbamidomethylation	87800000	87100000	82900000	36600000	32900000	31200000	86200000	33000000	2.61:1.00	2.61	10847
175	638	571514744	endoplasmic reticulum resident protein 29	33.09	65	21	21	Carbamidomethylation	2620000000	2640000000	2570000000	1610000000	1550000000	1550000000	2650000000	1590000000	2.60:1.00	2.6	27543
611	1140	66551478	coatomer subunit delta	56.68	25	8	8		410000000	419000000	396000000	194000000	194000000	200000000	413000000	200000000	2.59:1.00	2.59	57807
1350	1611	571521667	uncharacterized protein LOC409324	41.59	11	3	3		60800000	51400000	60500000	20100000	23100000	24600000	58300000	22600000	2.58:1.00	2.58	35154
307	1432	328786150	heterogeneous nuclear ribonucleoprotein U-like protein 1	55.93	15	10	10	Carbamidomethylation	393000000	352000000	359000000	204000000	190000000	199000000	374000000	200000000	2.58:1.00	2.58	125064
1000	2345	1477761428	uncharacterized protein LOC409232	71.18	7	4	4		227000000	243000000	234000000	88300000	75300000	76800000	235000000	87000000	2.57:1.00	2.57	76812
558	1634	110757651	alpha-crystallin B chain isoform X1	39.1	57	11	2		754000000	709000000	811000000	309000000	299000000	281000000	772000000	302000000	2.56:1.00	2.56	25565
887	61242	1477717703	ras GTPase-activating-like protein IQGAP1 isoform X1	29.26	3	3	3	Carbamidomethylation	46300000	48800000	37100000	16700000	16900000	17400000	44900000	17600000	2.55:1.00	2.55	190257
615	1567	571576460	pterin-4-alpha-carbinolamine dehydratase	63.98	53	8	8		1130000000	1170000000	1100000000	473000000	478000000	424000000	1140000000	478000000	2.53:1.00	2.53	16882
1750	4768	1477734843	high mobility group protein I	84.64	12	2	2		438000000	446000000	453000000	176000000	171000000	186000000	445000000	179000000	2.51:1.00	2.51	13076
1518	4327	1477734422	uncharacterized protein LOC100578725	52.35	71	4	4	Carbamidomethylation	169000000	151000000	161000000	52700000	74900000	67900000	161000000	65700000	2.49:1.00	2.49	9535
1021	3315	571575529	prostaglandin E synthase 3	70.01	15	5	5		682000000	677000000	684000000	235000000	250000000	266000000	686000000	256000000	2.47:1.00	2.47	24325
1043	1828	1477758646	superoxide dismutase [Cu-Zn] chloroplastic-like	51.13	55	6	6	Carbamidomethylation	288000000	284000000	286000000	113000000	89200000	103000000	288000000	114000000	2.46:1.00	2.46	18920
2049	5256	571526870	omega-conotoxin-like protein 1	35.92	42	2	2	Carbamidomethylation	131000000	127000000	117000000	32500000	56800000	59000000	125000000	50900000	2.45:1.00	2.45	8298
223	718	1477762389	reticulon-1 isoform X1	59.75	31	14	14	Carbamidomethylation	537000000	557000000	526000000	269000000	280000000	276000000	584000000	310000000	2.41:1.00	2.41	50556
513	481	1477753538	protein lingerer isoform X3	47.21	16	10	10		393000000	389000000	393000000	181000000	184000000	185000000	395000000	198000000	2.37:1.00	2.37	119894
1512	4126	1032021156	mitochondrial intermembrane space import and assembly protein 40-B	63.33	29	4	4	Carbamidomethylation	246000000	234000000	232000000	118000000	119000000	127000000	236000000	124000000	2.36:1.00	2.36	17210
34	54	571550309	spectrin beta chain isoform X2	64.8	15	21	21	Carbamidomethylation	337000000	337000000	339000000	458000000	424000000	416000000	342000000	454000000	2.34:1.00	2.34	266604
1333	3036	1477742879	lysozyme	38.27	48	5	5	Carbamidomethylation	378000000	346000000	375000000	175000000	167000000	177000000	361000000	173000000	2.32:1.00	2.32	17112
1049	2208	110763879	myoneurin isoform X2	48.03	25	4	4		445000000	399000000	413000000	184000000	169000000	185000000	418000000	182000000	2.31:1.00	2.31	26983
659	1339	1477735517	vinculin isoform X3	25.61	5	4	4		122000000	122000000	117000000	43900000	62500000	77400000	128000000	60300000	2.30:1.00	2.3	107191
2057	5537	110750056	COP9 signalosome complex subunit 9	30.12	52	2	2		116000000	139000000	141000000	54700000	61300000	54300000	129000000	56500000	2.28:1.00	2.28	6457
138	685	1031997745	uncharacterized protein LOC100578571	42.15	40	17	17	Carbamidomethylation; Oxidation (M)	15100000000	15600000000	15400000000	7140000000	7070000000	7010000000	15400000000	7200000000	2.28:1.00	2.28	50990
1185	2478	328780739	SAP domain-containing ribonucleoprotein isoform X1	50.67	10	3	3		87300000	93900000	95200000	36700000	35800000	73900000	90800000	45800000	2.26:1.00	2.26	27946
1475	4854	66553147	V-type proton ATPase subunit G	47.93	22	2	2		83500000	91400000	80200000	32700000	43100000	39700000	83700000	37300000	2.24:1.00	2.24	13812
1526	5273	66563505	coiled-coil domain-containing protein 12	63.18	29	3	3		34000000	35800000	33700000	14800000	17200000	14600000	34600000	15400000	2.24:1.00	2.24	17517
1443	3372	48104474	NADH dehydrogenase [ubiquinone] iron-sulfur protein 6 mitochondrial	51.53	36	3	3	Carbamidomethylation	291000000	296000000	272000000	114000000	121000000	138000000	292000000	131000000	2.23:1.00	2.23	14013
1723	438035	48094573	uncharacterized protein LOC408608	26.73	15	2	2		55000000	73700000	64200000	27700000	27200000	31200000	63500000	28600000	2.22:1.00	2.22	19434
743	2909	571553781	uncharacterized protein LOC100577844 isoform X2	46.96	45	8	8	Carbamidomethylation	652000000	609000000	590000000	313000000	293000000	288000000	622000000	297000000	2.22:1.00	2.22	27751
839	1399	1031994814	12 kDa FK506-binding protein	69.46	64	6	6	Carbamidomethylation	3740000000	3640000000	3780000000	1710000000	1670000000	1620000000	3740000000	1690000000	2.21:1.00	2.21	11764
696	1985	94158822	odorant binding protein 14 precursor	75.84	44	8	8	Carbamidomethylation	704000000	745000000	743000000	376000000	360000000	378000000	719000000	380000000	2.20:1.00	2.2	15201
768	2611	1477732250	MICOS complex subunit MIC25 isoform X1	53.41	59	8	8	Carbamidomethylation	1010000000	1040000000	989000000	525000000	546000000	465000000	1020000000	517000000	2.18:1.00	2.18	21642
1635	165359	48095165	coiled-coil domain-containing protein 124	37.6	22	3	3		116000000	112000000	103000000	56900000	33100000	36500000	113000000	52100000	2.16:1.00	2.16	23844
1109	4131	571550560	multiple coagulation factor deficiency protein 2 homolog	72.2	26	5	5	Carbamidomethylation	161000000	152000000	156000000	74300000	81400000	83400000	172000000	80300000	2.15:1.00	2.15	24277
1110	4578	328785946	ATP synthase-coupling factor 6 mitochondrial	50.9	38	7	7		1640000000	1750000000	1600000000	806000000	865000000	784000000	1670000000	821000000	2.15:1.00	2.15	10958
897	1075	1477720496	uncharacterized protein LOC408570	30.85	5	3	3	Carbamidomethylation	26300000	24700000	24100000	11200000	11000000	10400000	26400000	12300000	2.14:1.00	2.14	90763
306	1555	1477747204	eukaryotic translation initiation factor 5A	33.99	69	16	16	Carbamidomethylation	6030000000	6610000000	5720000000	3260000000	3500000000	3400000000	6120000000	3410000000	2.13:1.00	2.13	17592
1246	5336	1477715707	alpha-endosulfine	35.48	52	5	5		426000000	478000000	454000000	140000000	189000000	136000000	456000000	210000000	2.12:1.00	2.12	12044
660	1464	1032015580	synapse-associated protein 1 isoform X4	35.11	13	6	6		177000000	183000000	182000000	67600000	63300000	71200000	183000000	92300000	2.12:1.00	2.12	47406
651	1623	1477714590	glutamic acid-rich protein-like	84.6	14	7	7		504000000	498000000	500000000	261000000	255000000	246000000	505000000	254000000	2.12:1.00	2.12	56654
1070	2703	571534565	clathrin light chain isoform X2	60.29	27	7	7	Carbamidomethylation	836000000	836000000	801000000	358000000	389000000	383000000	814000000	391000000	2.12:1.00	2.12	23089
1490	4197	48142673	thioredoxin mitochondrial	40.75	26	3	3	Carbamidomethylation	415000000	437000000	430000000	152000000	201000000	206000000	423000000	201000000	2.11:1.00	2.11	15195
1385	3074	110756044	longitudinals lacking protein-like	63.89	33	3	3	Carbamidomethylation	253000000	245000000	254000000	105000000	107000000	122000000	249000000	118000000	2.10:1.00	2.1	14325
1170	4199	1477734573	uncharacterized protein LOC725661	44.26	12	5	5	Carbamidomethylation	58300000	55400000	52600000	34500000	33400000	34100000	56200000	36100000	2.10:1.00	2.1	44937
1798	4168	1032011705	uncharacterized protein LOC102656354	42.82	34	2	2	Carbamidomethylation; Oxidation (M)	412000000	397000000	442000000	190000000	194000000	187000000	421000000	196000000	2.09:1.00	2.09	12439
1145	1516	66551959	charged multivesicular body protein 4b	76.88	29	4	4	Carbamidomethylation	365000000	364000000	361000000	176000000	173000000	168000000	367000000	175000000	2.08:1.00	2.08	24902
712	1622	297591983	60S acidic ribosomal protein P1	74.46	90	9	9	Carbamidomethylation	10600000000	10200000000	10600000000	4900000000	4780000000	5020000000	10500000000	4990000000	2.08:1.00	2.08	11623
584	1946	571510476	zinc finger CCCH domain-containing protein 15 homolog	44.21	26	9	9	Carbamidomethylation	263000000	274000000	253000000	124000000	151000000	154000000	273000000	154000000	2.07:1.00	2.07	45614
1288	4129	328787790	peroxiredoxin-5 mitochondrial	36.97	24	5	5	Carbamidomethylation	336000000	350000000	329000000	308000000	283000000	311000000	346000000	302000000	2.06:1.00	2.06	20170
906	4133	328784032	density-regulated protein homolog isoform X1	66.35	51	6	6	Carbamidomethylation	466000000	474000000	458000000	254000000	233000000	251000000	471000000	248000000	2.06:1.00	2.06	20703
375	1401	571560131	serine-arginine protein 55 isoform X10	87.52	26	12	12		3790000000	3860000000	3870000000	1830000000	1860000000	1870000000	3870000000	1860000000	2.06:1.00	2.06	42616
929	1238	166795901	apolipophorin-III-like protein precursor	48.65	63	7	7		599000000	607000000	546000000	281000000	303000000	309000000	591000000	301000000	2.05:1.00	2.05	21348
402	2307	571554217	nucleolar and coiled-body phosphoprotein 1 isoform X3	25.14	17	13	2		399000000	371000000	384000000	202000000	209000000	118000000	386000000	190000000	2.03:1.00	2.03	77573
1552	4233	1477747107	uncharacterized protein LOC552106	45.37	20	3	3		328000000	337000000	330000000	161000000	165000000	163000000	335000000	162000000	2.02:1.00	2.02	14758
1491	4221	1032013231	DNA-directed RNA polymerase II subunit RPB9	60.83	50	4	4	Carbamidomethylation	130000000	130000000	138000000	67700000	64400000	70700000	134000000	66500000	2.00:1.00	2	15310
1090	2368	1477757668	LOW QUALITY PROTEIN: uncharacterized protein LOC725838	43.93	8	5	5		637000000	679000000	659000000	339000000	330000000	343000000	664000000	337000000	1.99:1.00	1.99	85471
828	3056	571566094	myosin-2 essential light chain isoform X1	42.41	68	9	9		2510000000	2460000000	2420000000	1070000000	1050000000	1040000000	2440000000	1050000000	1.98:1.00	1.98	17569
875	3424	1477748550	uncharacterized protein LOC408839 isoform X7	31.54	7	4	4	Carbamidomethylation	33900000	36400000	35100000	25300000	15900000	22200000	36900000	22800000	1.97:1.00	1.97	117847
821	3042	1477729422	WASH complex subunit 2	32.18	2	2	2		6990000	8260000	7440000	4660000	4450000	2750000	8290000	4220000	1.96:1.00	1.96	234093
973	2109	571513390	fatty acid binding protein isoform X2	64.4	27	3	3		64600000	64500000	64100000	18900000	20600000	21600000	64000000	27000000	1.95:1.00	1.95	15035
217	228	1477745117	fibrous sheath CABYR-binding protein-like	42.21	19	11	11	Carbamidomethylation	419000000	366000000	437000000	188000000	285000000	189000000	415000000	231000000	1.95:1.00	1.95	115971
1557	5233	571547408	renin receptor isoform X2	31.62	18	3	3		145000000	127000000	117000000	73300000	67700000	63900000	131000000	67400000	1.94:1.00	1.94	36807
1401	10402	328793106	transcription initiation factor IIA subunit 1	37.5	18	4	4		29100000	27500000	24800000	15400000	19300000	16600000	29500000	17400000	1.91:1.00	1.91	42404
945	2049	1031999590	nucleobindin-2	28.34	24	7	7		101000000	101000000	92500000	59100000	50400000	44200000	106000000	75900000	1.91:1.00	1.91	63300
708	1979	1032000781	nascent polypeptide-associated complex subunit alpha isoform X2	61.81	53	9	9	Carbamidomethylation	3120000000	2990000000	3210000000	1830000000	1720000000	1720000000	3130000000	1790000000	1.91:1.00	1.91	22684
1281	1505	571553836	pinin	68.09	8	4	4		58000000	140000000	126000000	57200000	29400000	27800000	108000000	58300000	1.90:1.00	1.9	52825
933	3029	66558056	RNA-binding protein 8A	66.34	61	7	7	Carbamidomethylation	357000000	367000000	332000000	158000000	159000000	168000000	349000000	168000000	1.90:1.00	1.9	19016
259	581	58585108	major royal jelly protein 2 precursor	27.55	34	11	10	Carbamidomethylation; Oxidation (M)	343000000	263000000	229000000	77600000	118000000	117000000	350000000	118000000	1.90:1.00	1.9	51074
250	516	1477717375	zinc finger protein on ecdysone puffs isoform X1	64.86	18	12	12	Carbamidomethylation	567000000	480000000	582000000	334000000	336000000	326000000	556000000	338000000	1.90:1.00	1.9	85701
1390	4153	66506260	elongin-C isoform X3	65.38	34	3	3		320000000	304000000	302000000	167000000	156000000	160000000	308000000	164000000	1.88:1.00	1.88	13496
1527	5485	571518187	uncharacterized protein LOC410093 isoform X3	24.47	31	3	3		58500000	55300000	52400000	31400000	26700000	17500000	54500000	28900000	1.88:1.00	1.88	18470
1030	4188	1477739642	uncharacterized protein LOC100578507 isoform X1	53.29	41	6	6	Carbamidomethylation	169000000	160000000	160000000	99400000	96600000	95100000	159000000	102000000	1.88:1.00	1.88	23136
370	5225	1477730837	piwi-like protein Ago3 isoform X1	34.48	12	7	6	Carbamidomethylation	54500000	63500000	56600000	46900000	46900000	54000000	63800000	52000000	1.87:1.00	1.87	103282
833	1896	283436152	peroxiredoxin-like protein	29.41	38	6	6	Carbamidomethylation	461000000	465000000	441000000	252000000	245000000	249000000	478000000	250000000	1.85:1.00	1.85	25134
292	1798	1032004795	thymosin beta isoform X2	39.4	66	8	2	Carbamidomethylation	1660000000	1820000000	1780000000	963000000	956000000	975000000	1770000000	953000000	1.84:1.00	1.84	13972
1594	3747	240255421	NADH dehydrogenase [ubiquinone] iron-sulfur protein 5	38.92	26	3	3	Carbamidomethylation	28900000	30100000	27300000	23100000	23200000	25500000	29200000	24200000	1.84:1.00	1.84	12579
1211	2520	328788786	39S ribosomal protein L12 mitochondrial	54.4	26	5	5	Carbamidomethylation	362000000	360000000	364000000	217000000	224000000	212000000	368000000	227000000	1.84:1.00	1.84	20203
932	2646	328781230	NPC intracellular cholesterol transporter 2 homolog a	54.98	57	6	6	Carbamidomethylation	410000000	420000000	390000000	290000000	313000000	316000000	410000000	310000000	1.84:1.00	1.84	16971
699	1627	571574771	prefoldin subunit 6 isoform X2	45.91	49	7	7		736000000	807000000	784000000	377000000	349000000	346000000	782000000	363000000	1.84:1.00	1.84	15179
669	1733	328789844	methionine-R-sulfoxide reductase B1 isoform X1	65.02	59	9	9	Carbamidomethylation	2280000000	2260000000	2340000000	1350000000	1360000000	1410000000	2280000000	1380000000	1.84:1.00	1.84	22310
356	819	1477758125	sex-lethal homolog isoform X2	61.95	47	12	12	Carbamidomethylation	333000000	386000000	334000000	240000000	225000000	248000000	361000000	245000000	1.84:1.00	1.84	38050
1563	10594	66529483	adrenodoxin-like protein mitochondrial	47.92	27	3	3		65200000	64700000	59500000	33400000	38600000	32700000	65700000	35800000	1.83:1.00	1.83	19370
465	1228	1032020314	structural maintenance of chromosomes protein 1A	37.15	6	6	6	Carbamidomethylation	91500000	108000000	90700000	69600000	76900000	88700000	100000000	89400000	1.83:1.00	1.83	141432
1495	10240	571509483	chromatin complexes subunit BAP18 isoform X2	67.79	27	3	3		157000000	155000000	148000000	76300000	82000000	80100000	153000000	84100000	1.82:1.00	1.82	16949
676	1822	110763831	Y-box factor homolog isoform X1	44.86	40	8	8		1500000000	1560000000	1540000000	797000000	637000000	820000000	1550000000	832000000	1.82:1.00	1.82	30244
353	1358	328784214	coiled-coil domain-containing protein 43	52.38	54	11	11	Oxidation (M)	25500000000	25200000000	24700000000	12200000000	12300000000	12500000000	25100000000	12500000000	1.82:1.00	1.82	23798
49	134	229892214	heat shock protein cognate 3 precursor	49.99	51	32	28	Carbamidomethylation	12200000000	12400000000	12300000000	7740000000	7770000000	8140000000	12400000000	7910000000	1.82:1.00	1.82	72866
1623	7064	1477715231	uncharacterized protein LOC100577521	39.61	1	2	2		37400000	32300000	38000000	16100000	20900000	20200000	36400000	20100000	1.81:1.00	1.81	214084
1457	3077	110757116	mitochondrial import inner membrane translocase subunit Tim13	28.63	44	4	4	Carbamidomethylation	891000000	824000000	790000000	498000000	455000000	508000000	850000000	487000000	1.80:1.00	1.8	10360
810	50788	1477758269	nuclear pore complex protein Nup160 homolog	37.49	2	2	2		91400000	94200000	95200000	61700000	49200000	53600000	94800000	53300000	1.78:1.00	1.78	161820
913	1411	1477730056	protein CDV3 homolog	51	37	7	7		474000000	463000000	459000000	231000000	387000000	307000000	471000000	349000000	1.78:1.00	1.78	26838
953	3070	571501581	icarapin-like isoform X1	58.97	21	6	6	Oxidation (M)	737000000	732000000	748000000	442000000	413000000	423000000	739000000	429000000	1.77:1.00	1.77	24490
1442	3099	571500039	RNA-binding protein 1 isoform X3	56.48	32	4	4	Carbamidomethylation	313000000	312000000	306000000	190000000	196000000	183000000	319000000	190000000	1.76:1.00	1.76	18649
716	1061	1477752757	uncharacterized protein DDB_G0283697 isoform X2	34.4	12	6	6	Carbamidomethylation	238000000	222000000	229000000	133000000	124000000	102000000	232000000	127000000	1.76:1.00	1.76	97976
491	1517	571532294	40S ribosomal protein S12	50.01	62	12	12	Carbamidomethylation	4460000000	4620000000	4620000000	2810000000	2530000000	2690000000	4590000000	2750000000	1.76:1.00	1.76	15274
413	527	571536472	apoptotic chromatin condensation inducer in the nucleus	48.24	44	13	13	Carbamidomethylation	211000000	195000000	205000000	117000000	119000000	128000000	214000000	133000000	1.75:1.00	1.75	52390
1342	5376	66551291	SUZ domain-containing protein 1 isoform X1	45.21	40	4	4		58200000	63600000	59400000	30000000	27700000	22200000	63600000	38600000	1.74:1.00	1.74	18860
871	2468	66516828	programmed cell death protein 5	55.71	39	5	5	Carbamidomethylation	1740000000	1630000000	1640000000	989000000	953000000	1020000000	1660000000	996000000	1.74:1.00	1.74	14546
315	2350	110763674	uncharacterized protein LOC726616	48.36	57	13	13	Carbamidomethylation	697000000	559000000	712000000	411000000	357000000	401000000	695000000	403000000	1.74:1.00	1.74	34983
1069	2515	571563894	myotrophin	68.07	75	6	6	Carbamidomethylation	1330000000	1360000000	1350000000	775000000	801000000	801000000	1350000000	791000000	1.73:1.00	1.73	13781
395	1013	1032023891	ubiquilin-1	69.01	21	10	10	Carbamidomethylation	511000000	495000000	491000000	267000000	267000000	279000000	507000000	271000000	1.73:1.00	1.73	58484
511	1272	48097746	chromobox protein homolog 1	48.46	49	11	11	Carbamidomethylation	1180000000	1150000000	1160000000	581000000	561000000	588000000	1170000000	590000000	1.73:1.00	1.73	21108
406	1437	1477746277	eukaryotic translation initiation factor 4B	54.05	27	12	12	Carbamidomethylation	613000000	649000000	645000000	463000000	428000000	458000000	661000000	457000000	1.73:1.00	1.73	57387
1801	4321	66549336	small ubiquitin-related modifier 3	50.2	31	3	3	Carbamidomethylation	969000000	1050000000	1070000000	558000000	616000000	600000000	1040000000	603000000	1.72:1.00	1.72	10456
1207	1978	1032019331	ankyrin repeat domain-containing protein 49	25.16	59	6	6	Carbamidomethylation	163000000	141000000	164000000	86300000	109000000	118000000	162000000	112000000	1.72:1.00	1.72	23850
721	1809	328790880	eukaryotic translation initiation factor 3 subunit A	54.61	6	6	6		190000000	178000000	197000000	118000000	126000000	129000000	193000000	126000000	1.71:1.00	1.71	129903
233	851	328788558	putative cysteine proteinase CG12163 isoform X2	38.89	19	10	10	Carbamidomethylation	122000000	116000000	113000000	71300000	71800000	64100000	118000000	72400000	1.71:1.00	1.71	100380
479	1049	571527542	F-actin-capping protein subunit alpha	50.11	58	12	12	Carbamidomethylation	579000000	571000000	546000000	402000000	399000000	397000000	569000000	407000000	1.71:1.00	1.71	32859
921	2991	571529785	PRKC apoptosis WT1 regulator protein isoform X8	42.13	18	6	6		566000000	589000000	553000000	273000000	250000000	310000000	544000000	307000000	1.70:1.00	1.7	33603
1358	2584	66533783	U6 snRNA-associated Sm-like protein LSm8	50.22	53	4	4		174000000	183000000	170000000	107000000	104000000	103000000	176000000	104000000	1.69:1.00	1.69	10465
592	771	571573590	serine/arginine-rich splicing factor 1B	42.46	40	11	11	Carbamidomethylation	324000000	315000000	317000000	195000000	205000000	208000000	323000000	216000000	1.69:1.00	1.69	28373
407	2074	1477758096	RILP-like protein homolog isoform X2	69.75	44	13	12		288000000	273000000	278000000	233000000	219000000	223000000	289000000	227000000	1.69:1.00	1.69	44217
232	844	66506786	malate dehydrogenase cytoplasmic	49.05	64	15	15	Carbamidomethylation	1210000000	1200000000	1170000000	867000000	882000000	870000000	1200000000	875000000	1.69:1.00	1.69	36159
136	263	66515288	eukaryotic translation initiation factor 5	36.75	48	22	22	Carbamidomethylation	3090000000	3070000000	3030000000	2260000000	2240000000	2070000000	3190000000	2270000000	1.69:1.00	1.69	50939
43	50	1477743613	protein PRRC2C isoform X2	58.17	15	27	27	Carbamidomethylation	719000000	664000000	661000000	433000000	415000000	422000000	696000000	456000000	1.69:1.00	1.69	295563
1081	5482	48102645	prefoldin subunit 5	58.89	60	7	7	Carbamidomethylation	540000000	515000000	500000000	305000000	311000000	303000000	516000000	313000000	1.68:1.00	1.68	17756
850	1534	1477751755	putative peptidyl-prolyl cis-trans isomerase dodo	42.83	69	8	8	Carbamidomethylation	1290000000	1320000000	1270000000	667000000	662000000	663000000	1300000000	668000000	1.68:1.00	1.68	18023
705	1108	328777938	U1 small nuclear ribonucleoprotein 70 kDa isoform X2	64.92	30	9	9		176000000	209000000	178000000	169000000	158000000	169000000	213000000	168000000	1.68:1.00	1.68	49402
1153	2596	66531362	myosin regulatory light chain sqh	71.26	39	4	4	Carbamidomethylation	226000000	222000000	223000000	140000000	135000000	141000000	226000000	140000000	1.67:1.00	1.67	19993
995	2256	1477754910	eukaryotic translation initiation factor 4E transporter isoform X3	36.45	6	5	5		17500000	13500000	14400000	14100000	8280000	15700000	18000000	14400000	1.67:1.00	1.67	135205
861	162400	399220298	cuticular protein 3 precursor	32.25	26	6	6		88500000	83500000	77200000	39000000	37500000	40800000	85900000	42800000	1.67:1.00	1.67	34354
467	1433	328789409	caprin homolog	55.63	15	10	10		844000000	837000000	829000000	599000000	560000000	588000000	839000000	588000000	1.67:1.00	1.67	74788
852	2676	1477748161	eukaryotic translation initiation factor 3 subunit J	80.63	21	6	6		746000000	745000000	744000000	466000000	496000000	486000000	751000000	494000000	1.66:1.00	1.66	27392
1707	4746	110762885	protein FAM136A	38.9	23	3	3	Carbamidomethylation	148000000	132000000	132000000	73100000	57200000	66100000	138000000	69100000	1.65:1.00	1.65	16734
1368	4369	571562690	U6 snRNA-associated Sm-like protein LSm7 isoform X2	44.07	42	4	4	Carbamidomethylation	154000000	143000000	138000000	85200000	105000000	97000000	146000000	95800000	1.65:1.00	1.65	12534
1638	2384	328778645	zinc finger protein ubi-d4 A isoform X1	33.37	6	2	2	Carbamidomethylation	28600000	25300000	30400000	18500000	14800000	15600000	27600000	16800000	1.64:1.00	1.64	58640
1163	1955	571536188	E3 ubiquitin-protein ligase RNF126 isoform X3	39.13	30	6	6	Carbamidomethylation	189000000	182000000	179000000	119000000	116000000	116000000	184000000	118000000	1.64:1.00	1.64	33848
641	1047	328785951	RNA-binding protein 34	48.73	20	11	11		526000000	528000000	502000000	360000000	368000000	349000000	519000000	360000000	1.64:1.00	1.64	73404
303	1100	66515987	translationally-controlled tumor protein homolog	50.14	75	14	14	Oxidation (M)	4160000000	4270000000	4440000000	2900000000	2960000000	2910000000	4310000000	2910000000	1.64:1.00	1.64	19843
1814	5303	1032001183	mediator of RNA polymerase II transcription subunit 21	26.14	23	2	2		12700000	11700000	9590000	6280000	7770000	7440000	11300000	6960000	1.63:1.00	1.63	19363
1215	3114	571518500	40S ribosomal protein S21	48.79	61	4	4	Carbamidomethylation	553000000	529000000	517000000	309000000	348000000	341000000	542000000	335000000	1.63:1.00	1.63	9210
1080	5347	1032029416	uncharacterized protein LOC102656311	39.91	36	5	5		139000000	131000000	125000000	84500000	83200000	88100000	132000000	82800000	1.63:1.00	1.63	21180
280	1303	571559637	stress response protein NST1 isoform X1	58.63	27	11	11	Carbamidomethylation	4760000000	4640000000	4780000000	2710000000	2610000000	2810000000	4730000000	2760000000	1.63:1.00	1.63	39745
1356	2528	110757341	mitochondrial import inner membrane translocase subunit Tim8	44.78	70	5	5	Carbamidomethylation	898000000	971000000	932000000	567000000	587000000	563000000	938000000	578000000	1.62:1.00	1.62	9818
76	889	1477719724	uncharacterized protein LOC413132	57.02	11	12	12		484000000	472000000	464000000	542000000	348000000	339000000	454000000	416000000	1.62:1.00	1.62	165500
1371	5230	118404322	chemosensory protein 5 precursor	52.36	32	4	4	Carbamidomethylation	599000000	592000000	596000000	478000000	500000000	485000000	590000000	492000000	1.61:1.00	1.61	12470
1218	3306	48102954	small ubiquitin-related modifier	48.35	29	4	4		4210000000	4350000000	4300000000	2700000000	2740000000	2730000000	4300000000	2730000000	1.61:1.00	1.61	11199
1046	1977	66534766	cytochrome c oxidase subunit 5B mitochondrial	54.17	46	6	6	Carbamidomethylation	700000000	671000000	689000000	398000000	420000000	405000000	695000000	416000000	1.61:1.00	1.61	13939
664	2598	571565430	eukaryotic translation initiation factor 4H isoform X2	47.11	30	6	6		395000000	360000000	350000000	268000000	257000000	282000000	378000000	272000000	1.61:1.00	1.61	28622
1581	2588	328787684	protein dpy-30 homolog	53.64	32	2	2		95900000	103000000	99300000	58200000	64300000	60400000	98500000	61500000	1.60:1.00	1.6	12140
164	431	66518451	nuclear migration protein nudC	61.8	53	20	20	Carbamidomethylation	2930000000	2790000000	2880000000	1970000000	2010000000	2040000000	2870000000	2020000000	1.60:1.00	1.6	38098
1285	2305	571540698	polyadenylate-binding protein 2-B	48.06	25	4	4	Carbamidomethylation	234000000	239000000	222000000	130000000	141000000	160000000	230000000	157000000	1.59:1.00	1.59	25736
916	1983	48098060	uncharacterized protein LOC410487	45.21	21	7	7		196000000	187000000	189000000	135000000	135000000	135000000	192000000	134000000	1.59:1.00	1.59	36884
1320	919	571529224	leupaxin isoform X5	30.3	8	2	2	Carbamidomethylation	46800000	42800000	39900000	26400000	26800000	28500000	42600000	27000000	1.58:1.00	1.58	60893
1388	3421	571546403	eukaryotic translation initiation factor 4E-binding protein 1	62.55	51	4	4		643000000	615000000	598000000	384000000	370000000	406000000	618000000	387000000	1.58:1.00	1.58	12666
1098	3090	110756009	eukaryotic translation initiation factor 1A X-chromosomal	57.34	28	5	5		449000000	479000000	437000000	340000000	310000000	322000000	465000000	336000000	1.58:1.00	1.58	16938
98	1232	1477743587	restin homolog isoform X1	39.82	11	10	10	Carbamidomethylation	395000000	334000000	387000000	294000000	289000000	302000000	404000000	289000000	1.58:1.00	1.58	194479
44	84	1477720176	putative leucine-rich repeat-containing protein DDB_G0290503	40.87	19	20	17	Carbamidomethylation	253000000	240000000	237000000	155000000	146000000	158000000	248000000	178000000	1.58:1.00	1.58	192330
1314	10244	1477714523	transcription factor SPT20 homolog	25.61	10	4	4		27600000	23600000	21700000	14700000	15000000	12000000	24900000	15100000	1.57:1.00	1.57	82918
984	1893	1032016080	THO complex subunit 4	38.34	31	6	6		254000000	239000000	250000000	154000000	147000000	152000000	248000000	146000000	1.57:1.00	1.57	26985
870	2362	1477714076	zinc finger CCCH domain-containing protein 11A	35.8	13	7	7	Carbamidomethylation	125000000	124000000	130000000	79300000	85200000	87500000	130000000	91700000	1.57:1.00	1.57	65162
691	3743	66524917	26S proteasome non-ATPase regulatory subunit 4	48.93	34	9	9	Carbamidomethylation; Oxidation (M)	905000000	914000000	930000000	648000000	594000000	628000000	920000000	626000000	1.57:1.00	1.57	43977
561	1163	328790418	nuclear pore glycoprotein p62 isoform X2	43.57	34	13	13	Carbamidomethylation	595000000	623000000	587000000	368000000	345000000	349000000	601000000	355000000	1.57:1.00	1.57	47088
197	217	328782499	prosaposin isoform X1	74.65	25	18	18	Carbamidomethylation	1920000000	1870000000	1900000000	1150000000	1140000000	1170000000	1900000000	1170000000	1.57:1.00	1.57	100100
1657	40386	1477723005	serine/arginine repetitive matrix protein 1 isoform X2	46.01	2	2	2		94300000	90600000	102000000	63700000	54200000	59400000	96600000	62000000	1.56:1.00	1.56	141384
2041	4491	110761223	zinc finger protein 706	27.07	26	2	2	Carbamidomethylation	73900000	73800000	71900000	47600000	40700000	45900000	74000000	47500000	1.56:1.00	1.56	8659
1724	2056	328777355	partner of Y14 and mago	31.73	29	3	3		79500000	75600000	79800000	47300000	38800000	51700000	78500000	50300000	1.56:1.00	1.56	24528
90	271	571574878	DE-cadherin isoform X2	59.38	20	21	21	Carbamidomethylation	415000000	436000000	396000000	399000000	349000000	381000000	437000000	397000000	1.55:1.00	1.55	166910
1785	2621	1032029672	complex III assembly factor LYRM7 isoform X4	37.22	36	2	2	Carbamidomethylation	28500000	29100000	30500000	17200000	19300000	21100000	28800000	18700000	1.54:1.00	1.54	11780
483	866	571556313	RNA-binding protein 4.1 isoform X6	36.76	38	11	2	Carbamidomethylation	61000000	67600000	60600000	33800000	38000000	33100000	75200000	47800000	1.54:1.00	1.54	39072
1945	2853	328790531	BUB3-interacting and GLEBS motif-containing protein ZNF207 isoform X4	34.23	6	2	2		24100000	23900000	27400000	17200000	17000000	15400000	24800000	16100000	1.54:1.00	1.54	45182
1654	10154	328786747	pre-mRNA 3'-end-processing factor FIP1	23.93	8	3	3		72500000	67200000	63800000	46400000	32600000	43300000	66600000	43300000	1.54:1.00	1.54	58679
391	2487	1477741175	inner centromere protein isoform X23	40.5	8	6	6		142000000	142000000	147000000	93500000	86200000	96800000	143000000	97500000	1.54:1.00	1.54	119820
1141	10390	1477719475	protein PAT1 homolog 1 isoform X2	34.12	12	6	6		52900000	53100000	55400000	73600000	40300000	36400000	54900000	46600000	1.54:1.00	1.54	84080
793	2149	328787408	uncharacterized protein LOC100578107	43.65	31	8	8		515000000	530000000	522000000	361000000	347000000	386000000	529000000	386000000	1.54:1.00	1.54	48496
1521	4537	328781551	double-strand-break repair protein rad21 homolog	43.69	4	2	2		20000000	20900000	20300000	12400000	13200000	14100000	20900000	13600000	1.53:1.00	1.53	85701
1219	3477	66550509	GILT-like protein 1	38.44	40	5	5	Carbamidomethylation	40000000	37500000	35900000	39200000	34900000	38500000	38200000	38900000	1.53:1.00	1.53	25501
1369	5144	1032007444	uncharacterized protein LOC100577202	39.76	18	4	4	Oxidation (M)	218000000	216000000	194000000	135000000	138000000	136000000	211000000	138000000	1.52:1.00	1.52	36366
951	2920	1477749487	uncharacterized protein C14orf119	47.63	85	7	7	Carbamidomethylation	478000000	461000000	454000000	290000000	291000000	290000000	460000000	293000000	1.52:1.00	1.52	13712
764	1529	328777202	14 kDa phosphohistidine phosphatase	48.66	57	8	8		2270000000	2290000000	2180000000	1160000000	1210000000	1280000000	2240000000	1220000000	1.52:1.00	1.52	17213
593	1175	571570081	adapter molecule Crk	30.69	45	10	10	Carbamidomethylation	245000000	242000000	232000000	118000000	120000000	134000000	243000000	129000000	1.52:1.00	1.52	35100
557	1587	328790489	26S proteasome non-ATPase regulatory subunit 10	62.3	51	12	12	Carbamidomethylation	623000000	621000000	611000000	488000000	468000000	486000000	627000000	486000000	1.52:1.00	1.52	24778
148	247	571540085	transcription elongation regulator 1 isoform X5	28.65	14	14	14	Carbamidomethylation	329000000	309000000	297000000	265000000	234000000	247000000	320000000	262000000	1.52:1.00	1.52	134094
126	378	66509518	calumenin	59.48	76	25	25		2630000000	2580000000	2530000000	1840000000	1780000000	1760000000	2600000000	1810000000	1.52:1.00	1.52	37772
1703	4215	571553201	protein yippee-like 5	39.72	24	2	2	Carbamidomethylation	13500000	15600000	14900000	8190000	9260000	8720000	14800000	9800000	1.51:1.00	1.51	13031
1373	5670	66521514	barrier-to-autointegration factor B	40.49	41	3	3		48700000	49000000	47300000	21800000	20200000	21200000	48900000	20400000	1.51:1.00	1.51	10113
777	1515	328782357	acidic leucine-rich nuclear phosphoprotein 32 family member A isoform X2	47.48	17	5	5		194000000	202000000	209000000	138000000	140000000	144000000	200000000	141000000	1.51:1.00	1.51	28327
964	2204	110761115	putative RNA-binding protein Luc7-like 2 isoform X1	56.22	26	7	7	Carbamidomethylation	335000000	330000000	302000000	222000000	230000000	219000000	324000000	228000000	1.51:1.00	1.51	43564
808	2965	1032020535	viral IAP-associated factor homolog	34.24	43	7	7	Carbamidomethylation	137000000	120000000	116000000	78900000	79700000	80100000	132000000	87900000	1.51:1.00	1.51	27376
931	2523	328786450	ATP synthase subunit delta mitochondrial	26.71	77	7	7		1080000000	914000000	950000000	654000000	681000000	606000000	993000000	652000000	1.51:1.00	1.51	17618
732	1548	48104416	ran-specific GTPase-activating protein isoform X1	62.84	50	9	9	Carbamidomethylation	891000000	880000000	881000000	634000000	623000000	631000000	887000000	639000000	1.51:1.00	1.51	29036
365	1530	1477751746	transcription factor BTF3 homolog 4	53.72	69	12	12	Oxidation (M)	3010000000	2910000000	2850000000	2040000000	1970000000	2010000000	2920000000	2010000000	1.50:1.00	1.5	20027
904	3741	571532025	40S ribosomal protein S5	39.12	18	5	5	Carbamidomethylation	153000000	145000000	138000000	138000000	141000000	137000000	145000000	138000000	0.67:1.00	0.67	24132
1793	3483	48142250	nuclear cap-binding protein subunit 2	45.78	17	2	2	Carbamidomethylation	11900000	12200000	10600000	17800000	16300000	17500000	11400000	17200000	0.66:1.00	0.66	19124
1318	34493	1477742721	dolichyl-diphosphooligosaccharide--protein glycosyltransferase subunit 2	32.32	3	2	2		23000000	30300000	24300000	42400000	45400000	45600000	28000000	42700000	0.66:1.00	0.66	75552
1448	51768	1477752274	LOW QUALITY PROTEIN: paramyosin long form	25.58	2	2	2		27900000	30300000	32800000	42800000	50700000	50400000	33000000	50100000	0.66:1.00	0.66	109382
723	328	1477752872	uncharacterized protein LOC551566	25.76	2	4	4		10800000	14700000	16600000	20700000	23500000	25600000	16200000	25100000	0.66:1.00	0.66	348487
672	912	1477715089	proteasome subunit alpha type-6	61.96	35	7	7	Carbamidomethylation	424000000	431000000	433000000	704000000	690000000	725000000	434000000	705000000	0.66:1.00	0.66	27486
822	1673	571554856	immunoglobulin-binding protein 1	41.92	30	7	7		109000000	71900000	79700000	101000000	105000000	117000000	93800000	116000000	0.66:1.00	0.66	41713
827	2592	571527606	40S ribosomal protein S11	31.95	52	9	9	Carbamidomethylation	485000000	485000000	423000000	836000000	805000000	855000000	488000000	819000000	0.66:1.00	0.66	18125
698	2591	328781128	putative deoxyribonuclease TATDN1 isoform X1	44.24	36	10	10	Carbamidomethylation	229000000	232000000	210000000	386000000	357000000	379000000	226000000	380000000	0.66:1.00	0.66	35241
166	139	571506173	dynamin-1-like protein	38.68	29	14	14		126000000	103000000	127000000	333000000	343000000	353000000	150000000	351000000	0.66:1.00	0.66	83029
189	1664	66513183	myotubularin-related protein 14	36.49	36	15	15	Carbamidomethylation	280000000	308000000	294000000	970000000	988000000	971000000	303000000	970000000	0.66:1.00	0.66	72677
115	1868	66500463	enhancer of mRNA-decapping protein 4	50.69	19	17	17	Carbamidomethylation	1220000000	1140000000	649000000	299000000	282000000	931000000	1030000000	470000000	0.66:1.00	0.66	119390
1469	2156	328790716	la-related protein 7	34.4	3	2	2		10700000	10100000	9900000	16500000	14600000	16300000	10300000	15800000	0.65:1.00	0.65	73273
262	712	1477752183	FK506-binding protein 2 isoform X2	58.71	58	15	3	Carbamidomethylation	1100000000	1250000000	1290000000	695000000	645000000	659000000	1220000000	674000000	0.65:1.00	0.65	25558
1366	4216	1477756733	phenoloxidase-activating factor 2 isoform X2	31.07	12	4	4	Carbamidomethylation	48600000	40500000	38000000	102000000	66600000	72500000	44700000	77600000	0.65:1.00	0.65	44140
1547	3346	1477716684	ER membrane protein complex subunit 8/9 homolog	27.38	29	4	4		25100000	25500000	26000000	37100000	37400000	45800000	28200000	44100000	0.65:1.00	0.65	23537
1255	2171	328788607	60S ribosomal protein L27	56.13	28	5	5		341000000	373000000	343000000	541000000	572000000	546000000	358000000	548000000	0.65:1.00	0.65	16073
991	1002	1477720949	nucleoprotein TPR isoform X1	30.38	13	5	5		26600000	29800000	28400000	35900000	38200000	32100000	28100000	38300000	0.65:1.00	0.65	65324
930	2360	66543659	60S ribosomal protein L30	56.89	43	6	6	Carbamidomethylation	554000000	531000000	525000000	847000000	818000000	823000000	540000000	843000000	0.65:1.00	0.65	12545
542	1588	66516304	bifunctional purine biosynthesis protein PURH	43.04	23	9	9	Carbamidomethylation	101000000	102000000	94600000	223000000	212000000	214000000	112000000	221000000	0.65:1.00	0.65	65727
610	936	571547971	40S ribosomal protein S8 isoform X1	24.12	58	11	11	Carbamidomethylation	1330000000	1260000000	1310000000	1450000000	1320000000	1640000000	1300000000	1470000000	0.65:1.00	0.65	23902
977	3513	66517185	mitochondrial import receptor subunit TOM40 homolog 1	58.17	29	5	5		98200000	93000000	83100000	135000000	150000000	127000000	91900000	142000000	0.64:1.00	0.64	35297
1103	5344	1477730076	putative inactive caspase B	24.44	16	5	5	Carbamidomethylation	13300000	12900000	13600000	20700000	23600000	26300000	15400000	27200000	0.64:1.00	0.64	51235
888	429	328778301	calsyntenin-1	51	11	7	7	Carbamidomethylation	58000000	42000000	48200000	69000000	59700000	61600000	52900000	69300000	0.64:1.00	0.64	105701
644	854	328791543	uncharacterized protein LOC408589 isoform X1	56.36	38	9	9	Carbamidomethylation	883000000	852000000	867000000	1460000000	1450000000	1450000000	869000000	1470000000	0.64:1.00	0.64	30383
625	1778	66526646	dihydrolipoyl dehydrogenase mitochondrial	43.18	29	9	9	Carbamidomethylation	117000000	117000000	108000000	211000000	214000000	206000000	114000000	210000000	0.64:1.00	0.64	54525
165	564	66509032	26S proteasome regulatory subunit 4	48.11	46	18	18	Carbamidomethylation	467000000	430000000	482000000	699000000	721000000	713000000	492000000	724000000	0.64:1.00	0.64	49234
863	3739	66514180	5'-3' exoribonuclease 1	25.53	2	2	2	Carbamidomethylation	10400000	16200000	10700000	25100000	23700000	19100000	16500000	26100000	0.63:1.00	0.63	188212
325	30290	1032020081	protein toll	32.7	7	7	7	Carbamidomethylation	63700000	59300000	54900000	126000000	104000000	125000000	72100000	126000000	0.63:1.00	0.63	123251
417	2803	571562228	nuclear pore complex protein Nup205	24.14	6	8	8	Carbamidomethylation	13600000	13700000	17700000	52100000	34100000	43000000	35400000	55200000	0.63:1.00	0.63	219302
495	399430	328780454	targeting protein for Xklp2 isoform X2	42.48	27	9	9	Carbamidomethylation	98900000	105000000	103000000	141000000	129000000	135000000	110000000	137000000	0.63:1.00	0.63	47113
604	1584	66530537	activator of 90 kDa heat shock protein ATPase homolog 1	30.91	34	9	9		141000000	142000000	147000000	260000000	284000000	272000000	148000000	271000000	0.63:1.00	0.63	39158
536	721	66559310	60S acidic ribosomal protein P0	79.48	48	13	13	Carbamidomethylation	866000000	883000000	880000000	1400000000	1380000000	1360000000	900000000	1380000000	0.63:1.00	0.63	34415
328	469	1032000377	proteasome subunit alpha type-1	24.3	62	15	15	Carbamidomethylation	970000000	1140000000	1090000000	1550000000	1440000000	1590000000	1070000000	1570000000	0.63:1.00	0.63	30927
1008	2194	522838225	pre-mRNA-processing factor 40 homolog A-like	30.48	3	2	2	Carbamidomethylation	5400000	5110000	4670000	15800000	15200000	17600000	9650000	15500000	0.62:1.00	0.62	95436
1669	3525	1477742237	bromodomain-containing protein 2 isoform X6	26.06	2	2	2		5310000	9890000	7330000	11800000	16700000	15200000	8980000	14500000	0.62:1.00	0.62	159198
585	722	571576066	suppressor of variegation 3-9 isoform X1	31.8	7	4	4	Carbamidomethylation	29100000	30500000	42000000	67400000	74500000	78400000	41000000	73500000	0.62:1.00	0.62	108456
1119	3732	66524161	ferritin heavy polypeptide-like 17	29.65	25	4	4		260000000	243000000	253000000	418000000	365000000	424000000	261000000	402000000	0.62:1.00	0.62	25186
595	1784	571575601	cathepsin L1	47.03	46	10	10	Carbamidomethylation	304000000	308000000	307000000	419000000	395000000	413000000	313000000	417000000	0.62:1.00	0.62	38774
341	2773	328791498	dihydrolipoyllysine-residue acetyltransferase component of pyruvate dehydrogenase complex mitochondrial	51.04	27	11	11	Carbamidomethylation	88100000	84500000	78500000	132000000	131000000	142000000	88900000	139000000	0.62:1.00	0.62	66915
244	557	571575282	eukaryotic translation initiation factor 3 subunit D	35.56	39	14	13	Carbamidomethylation	126000000	106000000	122000000	185000000	180000000	169000000	128000000	188000000	0.62:1.00	0.62	64653
158	428	571527600	dnaJ protein homolog 1	40.45	54	19	19	Carbamidomethylation	823000000	824000000	813000000	1290000000	1320000000	1360000000	842000000	1350000000	0.62:1.00	0.62	39109
94	182	328784616	hypoxia up-regulated protein 1 isoform X1	56.32	34	22	22	Carbamidomethylation	266000000	276000000	268000000	504000000	506000000	485000000	283000000	519000000	0.62:1.00	0.62	107692
13	349	1477757418	E3 ubiquitin-protein ligase HUWE1 isoform X2	40.07	10	24	24	Carbamidomethylation	154000000	147000000	147000000	332000000	341000000	345000000	169000000	347000000	0.62:1.00	0.62	464190
159	352	1477757802	annexin B9 isoform X2	51.34	64	21	2	Carbamidomethylation	154000000	166000000	169000000	247000000	269000000	267000000	161000000	263000000	0.61:1.00	0.61	35892
1827	10209	333944010	U4/U6 small nuclear ribonucleoprotein Prp3	50.61	6	2	2		6810000	6660000	6180000	11300000	10600000	11500000	6730000	11000000	0.61:1.00	0.61	72375
1327	1877	66530240	isocitrate dehydrogenase [NAD] subunit beta mitochondrial	47.38	11	2	2	Carbamidomethylation	7540000	8620000	6950000	15400000	16300000	15200000	9440000	15500000	0.61:1.00	0.61	40954
1129	2939	110766132	FACT complex subunit Ssrp1	34.1	3	2	2		27500000	26200000	25900000	43400000	48100000	43700000	26900000	44400000	0.61:1.00	0.61	83255
1375	162643	1477738374	uncharacterized protein LOC100576249	36.38	7	3	3	Carbamidomethylation	8690000	8910000	8000000	16300000	17300000	15400000	10000000	16500000	0.61:1.00	0.61	91840
1359	2625	66562243	40S ribosomal protein S13	78.81	26	4	4		321000000	325000000	322000000	535000000	542000000	528000000	319000000	532000000	0.61:1.00	0.61	17210
470	2377	1477725528	kinesin-like protein Klp61F isoform X1	24	5	4	4		43400000	24500000	38400000	78100000	62900000	89300000	46700000	81200000	0.61:1.00	0.61	122439
944	1808	48097815	116 kDa U5 small nuclear ribonucleoprotein component	23.2	8	4	4		8110000	8520000	7020000	9490000	13300000	13200000	8600000	13200000	0.61:1.00	0.61	110384
847	725	66504777	rRNA 2'-O-methyltransferase fibrillarin isoform X1	24.11	30	5	5	Carbamidomethylation	21800000	23900000	25700000	36100000	40900000	35200000	25600000	39300000	0.61:1.00	0.61	32302
1309	3281	1477757615	abl interactor 2 isoform X3	35.11	9	3	3	Carbamidomethylation	51900000	43700000	56900000	96100000	91500000	93700000	56500000	94300000	0.60:1.00	0.6	49761
502	30078	1477754088	CCR4-NOT transcription complex subunit 1 isoform X1	24.31	3	6	6	Carbamidomethylation	24900000	20900000	12800000	35900000	43200000	36400000	27600000	37400000	0.60:1.00	0.6	270589
463	504	1477724250	alpha-actinin sarcomeric isoform X1	38.85	11	7	7	Carbamidomethylation	29300000	51400000	18200000	55200000	57900000	57600000	45100000	57200000	0.60:1.00	0.6	103142
1074	3184	571574994	60S ribosomal protein L26	28.16	36	7	7		261000000	219000000	283000000	432000000	419000000	436000000	277000000	429000000	0.60:1.00	0.6	17361
468	2054	571528252	ras-related protein Rab-1A	48.66	72	13	11	Carbamidomethylation	575000000	577000000	464000000	656000000	688000000	688000000	598000000	700000000	0.60:1.00	0.6	23108
182	165	66522082	GMP synthase [glutamine-hydrolyzing]	24.37	28	14	14	Carbamidomethylation	116000000	100000000	108000000	243000000	222000000	232000000	116000000	243000000	0.60:1.00	0.6	78753
6	70	1477735193	uncharacterized protein LOC409665 isoform X3	26.68	45	57	2	Carbamidomethylation	47200000	45400000	50600000	83200000	85100000	86000000	48700000	82200000	0.59:1.00	0.59	179837
1702	4207	1477743889	60S ribosomal protein L37a	25.9	29	2	2	Carbamidomethylation	53200000	51200000	54000000	77400000	93500000	95600000	52900000	89800000	0.59:1.00	0.59	10325
969	4254	48138794	cytochrome b5 isoform X1	37.19	63	5	5	Carbamidomethylation	218000000	218000000	205000000	341000000	367000000	335000000	221000000	351000000	0.59:1.00	0.59	15783
972	1562	571528028	protein SEC13 homolog	46.67	30	6	6	Carbamidomethylation	113000000	115000000	107000000	194000000	203000000	208000000	115000000	203000000	0.59:1.00	0.59	34306
958	4354	66525804	serine protease HTRA2 mitochondrial	45.17	33	7	7		74300000	66300000	61000000	110000000	109000000	117000000	74300000	118000000	0.59:1.00	0.59	47530
270	699	571577978	presequence protease mitochondrial	31.28	10	7	7	Carbamidomethylation	66700000	66200000	61700000	119000000	107000000	108000000	64600000	108000000	0.59:1.00	0.59	119599
435	903	1477750964	carboxypeptidase D isoform X2	51.73	7	8	8		66900000	56600000	62200000	89400000	70200000	83300000	72300000	84700000	0.59:1.00	0.59	190333
349	631	110760701	3-hydroxyacyl-CoA dehydrogenase type-2	31.4	84	15	15		520000000	508000000	499000000	993000000	995000000	929000000	517000000	991000000	0.59:1.00	0.59	27099
1571	399451	328786610	uncharacterized protein LOC100578316	43.6	12	2	2		54200000	55200000	54300000	98000000	90300000	99900000	55500000	96500000	0.58:1.00	0.58	25577
1603	5462	328793329	uncharacterized protein LOC552154	36.51	18	4	4		13800000	21000000	18200000	29900000	31700000	29400000	19900000	32400000	0.58:1.00	0.58	26953
1140	3434	328790396	FACT complex subunit spt16 isoform X1	31.75	5	4	4		18100000	19000000	11700000	33100000	28600000	38700000	20300000	34100000	0.58:1.00	0.58	128764
905	3751	571558447	60S ribosomal protein L32 isoform X1	43.4	40	6	6	Carbamidomethylation	944000000	907000000	944000000	1660000000	1560000000	1640000000	935000000	1640000000	0.58:1.00	0.58	15932
2107	418750	66511756	NADH dehydrogenase [ubiquinone] 1 beta subcomplex subunit 8 mitochondrial	23.54	27	2	2	Carbamidomethylation	4090000	2740000	0	7230000	5190000	6430000	4140000	7250000	0.57:1.00	0.57	21674
1212	2632	571569016	40S ribosomal protein S18	48.27	15	3	3		153000000	155000000	164000000	280000000	278000000	280000000	160000000	280000000	0.57:1.00	0.57	21124
1476	5314	66543732	NFU1 iron-sulfur cluster scaffold homolog mitochondrial	37.55	24	4	4	Carbamidomethylation	29200000	27700000	26800000	31800000	32200000	38800000	28200000	33700000	0.57:1.00	0.57	31249
1136	2153	571566632	histidine triad nucleotide-binding protein 1	47.92	46	5	5	Carbamidomethylation	297000000	287000000	276000000	550000000	517000000	502000000	297000000	513000000	0.57:1.00	0.57	17628
1384	3040	110756605	zinc finger protein-like 1	33.88	19	5	5	Carbamidomethylation	36300000	35900000	34300000	61800000	67300000	70400000	37400000	68100000	0.57:1.00	0.57	36281
804	4773	66556287	V-type proton ATPase subunit E	42.69	39	6	6	Carbamidomethylation	101000000	90600000	78300000	105000000	115000000	104000000	92000000	107000000	0.57:1.00	0.57	26133
404	198	571569626	ATP-dependent RNA helicase dbp2	60.41	24	11	8	Carbamidomethylation	57000000	48300000	66300000	94900000	78400000	101000000	89100000	103000000	0.57:1.00	0.57	67865
549	2385	66547731	hemK methyltransferase family member 1	44.21	38	8	8	Carbamidomethylation	38700000	43300000	54700000	107000000	109000000	104000000	55500000	105000000	0.57:1.00	0.57	39686
383	1368	1477757103	eukaryotic translation initiation factor 2 subunit 1	48.78	37	10	10	Carbamidomethylation	259000000	265000000	257000000	388000000	379000000	397000000	261000000	406000000	0.57:1.00	0.57	37468
199	447	1032005511	26S proteasome regulatory subunit 8	44.94	36	12	11		107000000	123000000	106000000	237000000	239000000	225000000	130000000	240000000	0.57:1.00	0.57	45763
242	675	66500205	mitochondrial-processing peptidase subunit beta	56.17	56	18	18	Carbamidomethylation	1250000000	1060000000	1200000000	1740000000	1670000000	1780000000	1180000000	1770000000	0.57:1.00	0.57	53349
1602	5285	292494904	ribosomal protein L35	32.13	18	3	2		258000000	198000000	200000000	430000000	387000000	430000000	232000000	416000000	0.56:1.00	0.56	14451
2056	5498	1477757106	thioredoxin domain-containing protein 9	25.81	14	2	2		3510000	3080000	3010000	4880000	5950000	6440000	3210000	5720000	0.56:1.00	0.56	25135
183	1223	1477747330	kinesin-like protein KIF2A isoform X5	27.15	26	15	3	Carbamidomethylation	31100000	33400000	31700000	55500000	67900000	66500000	35900000	68300000	0.56:1.00	0.56	87769
1542	2696	328778083	delta(3 5)-Delta(2 4)-dienoyl-CoA isomerase mitochondrial isoform X1	56.1	19	4	4	Carbamidomethylation	47600000	49000000	44800000	79000000	82300000	80600000	47100000	80200000	0.56:1.00	0.56	34396
319	1490	1477756745	constitutive coactivator of PPAR-gamma-like protein 1	32.93	4	4	4	Carbamidomethylation	15900000	31800000	15400000	49100000	46900000	57600000	37400000	52700000	0.56:1.00	0.56	109109
1244	4322	66552169	60S ribosomal protein L28	65.28	31	5	5		502000000	505000000	499000000	730000000	727000000	755000000	506000000	744000000	0.56:1.00	0.56	15757
826	2412	571573543	60S ribosomal protein L19	44.27	28	6	6		398000000	366000000	397000000	698000000	647000000	702000000	385000000	692000000	0.56:1.00	0.56	23583
680	934	66524108	thioredoxin-like protein 1	49.85	46	10	10	Carbamidomethylation	234000000	221000000	225000000	416000000	431000000	447000000	230000000	436000000	0.56:1.00	0.56	31652
286	3006	1477735650	tyrosine-protein phosphatase 69D	73.73	12	11	11		65700000	69900000	66400000	106000000	114000000	112000000	80500000	116000000	0.56:1.00	0.56	164186
331	10193	94400887	ATP-dependent RNA helicase vasa	30.89	24	11	11	Carbamidomethylation	97400000	79800000	94000000	184000000	193000000	200000000	102000000	192000000	0.56:1.00	0.56	70519
219	730	48097576	nuclear pore complex protein Nup93	25.35	18	11	11	Carbamidomethylation	96400000	106000000	103000000	116000000	113000000	122000000	112000000	118000000	0.56:1.00	0.56	93876
238	359	1032008644	protein l(2)37Cc	55.77	80	17	17		1730000000	1740000000	1640000000	3370000000	3240000000	3170000000	1720000000	3240000000	0.56:1.00	0.56	30011
1918	5604	1477721798	pentatricopeptide repeat-containing protein 1 mitochondrial partial	52.94	4	2	2		3650000	3050000	2940000	6470000	6310000	6880000	3600000	6540000	0.55:1.00	0.55	64940
162	3488	1477762285	dentin sialophosphoprotein isoform X5	29.61	35	22	2	Carbamidomethylation	152000000	158000000	165000000	327000000	283000000	310000000	159000000	314000000	0.55:1.00	0.55	72294
1699	3735	571530419	serine/threonine-protein phosphatase 4 regulatory subunit 3 isoform X1	23.87	2	2	2		354000	2080000	2280000	4760000	4230000	5130000	2660000	4870000	0.55:1.00	0.55	92764
1554	4266	571517016	casein kinase II subunit beta isoform X4	56.72	21	3	3	Carbamidomethylation	48900000	49400000	47400000	89800000	92600000	89400000	48900000	90800000	0.55:1.00	0.55	25561
985	3471	571573584	uncharacterized protein LOC551958	27.87	5	3	3		22700000	29900000	32000000	56600000	54000000	53200000	29900000	54400000	0.55:1.00	0.55	93714
1020	3043	1032021827	V-type proton ATPase subunit C isoform X2	23.36	8	3	3		10200000	5030000	12600000	31100000	30600000	32200000	17500000	31900000	0.55:1.00	0.55	44708
1006	1876	328787592	septin-1 isoform X1	56.02	20	5	5	Carbamidomethylation	20200000	18600000	18000000	35900000	31500000	31400000	18700000	33800000	0.55:1.00	0.55	47411
310	4042	1477742000	protein split ends isoform X4	39.26	2	5	5	Carbamidomethylation	10500000	10200000	10200000	15800000	17000000	25700000	16700000	23600000	0.55:1.00	0.55	499542
1150	1554	328778710	beta-ureidopropionase	37.64	30	5	5	Carbamidomethylation	44700000	41800000	39800000	96000000	93300000	90900000	48400000	93300000	0.55:1.00	0.55	43430
662	2867	110768082	E3 ubiquitin-protein ligase CHIP isoform X2	47.47	30	6	6	Carbamidomethylation	66600000	71400000	70400000	140000000	127000000	131000000	78300000	144000000	0.55:1.00	0.55	34858
978	4140	328782037	cytochrome b-c1 complex subunit 7	33.41	52	7	7		253000000	250000000	272000000	277000000	262000000	233000000	259000000	266000000	0.55:1.00	0.55	13508
744	1576	328785112	proteasome subunit beta type-4	63.32	33	8	8	Carbamidomethylation	232000000	219000000	223000000	444000000	437000000	427000000	227000000	437000000	0.55:1.00	0.55	30057
742	2675	110749921	mitochondrial import inner membrane translocase subunit TIM50-C	47.07	28	8	8		92700000	92500000	91000000	152000000	152000000	147000000	99200000	153000000	0.55:1.00	0.55	45482
598	20124	1477732341	maternal protein exuperantia	70.06	31	9	9	Carbamidomethylation	57400000	59500000	52800000	175000000	184000000	160000000	60700000	178000000	0.55:1.00	0.55	45659
240	743	328788413	uncharacterized protein LOC412543 isoform X1	60.58	58	15	15	Carbamidomethylation	2280000000	2330000000	2390000000	3820000000	3820000000	3810000000	2350000000	3840000000	0.55:1.00	0.55	49005
1958	5259	1477729519	signal recognition particle 19 kDa protein	37.94	18	2	2	Carbamidomethylation	13800000	11200000	12800000	25700000	22500000	26700000	13300000	24500000	0.54:1.00	0.54	16531
1133	4316	66559873	vacuolar protein-sorting-associated protein 36	41.56	17	5	5		18400000	16000000	8080000	17600000	17200000	21500000	22600000	20500000	0.54:1.00	0.54	45977
767	2051	571576016	60S ribosomal protein L27a	71.28	39	7	7	Carbamidomethylation	302000000	309000000	301000000	644000000	635000000	643000000	301000000	647000000	0.54:1.00	0.54	16740
939	4360	1477734826	trans-1 2-dihydrobenzene-1 2-diol dehydrogenase	36.79	34	7	7	Carbamidomethylation	28800000	38800000	30700000	78900000	62700000	68300000	36900000	74000000	0.54:1.00	0.54	36908
749	1341	1477733590	actin-like protein 6B	68.4	36	9	9	Carbamidomethylation	48400000	47200000	50600000	96700000	93800000	99000000	55900000	101000000	0.54:1.00	0.54	49068
340	709	571564814	40S ribosomal protein S3a	41.95	47	14	14		945000000	928000000	964000000	774000000	959000000	989000000	976000000	947000000	0.54:1.00	0.54	30043
323	1099	328788813	ubiquitin carboxyl-terminal hydrolase 14	25.74	54	16	16	Carbamidomethylation	112000000	108000000	85700000	212000000	223000000	232000000	108000000	224000000	0.54:1.00	0.54	56457
1799	4212	48097910	COP9 signalosome complex subunit 8	52.39	13	2	2		7280000	6670000	7020000	13400000	14300000	13700000	7130000	13600000	0.53:1.00	0.53	21219
1949	3570	328777256	uncharacterized protein MAL13P1.304	50.35	2	2	2		8810000	7100000	8780000	16000000	17400000	16500000	8910000	16800000	0.53:1.00	0.53	138730
235	212	1032019181	heterogeneous nuclear ribonucleoprotein R isoform X10	36.63	28	16	2	Carbamidomethylation	55700000	57300000	56900000	103000000	115000000	106000000	56800000	107000000	0.53:1.00	0.53	70345
1365	3482	1477752177	ribosome-recycling factor mitochondrial	31.12	14	3	3		30500000	31600000	30700000	38900000	41300000	43400000	30500000	41200000	0.53:1.00	0.53	28992
665	838	48097023	F-box-like/WD repeat-containing protein TBL1XR1	30.39	25	7	7	Carbamidomethylation	25200000	24000000	27900000	41400000	65700000	41800000	40000000	61100000	0.53:1.00	0.53	56123
812	1898	571514412	UBX domain-containing protein 7	46.04	26	8	8		57700000	55100000	53800000	141000000	135000000	131000000	65400000	135000000	0.53:1.00	0.53	49657
681	1366	571544412	ATPase ASNA1 homolog	48.87	34	10	10	Carbamidomethylation	229000000	235000000	235000000	512000000	523000000	519000000	233000000	522000000	0.53:1.00	0.53	38325
685	1561	1477752206	protein phosphatase 1 regulatory subunit 7	34.55	43	10	10	Carbamidomethylation	44500000	40100000	52300000	104000000	109000000	113000000	62700000	111000000	0.53:1.00	0.53	36991
596	1861	110767080	40S ribosomal protein S6	36.82	31	12	12	Carbamidomethylation	700000000	692000000	694000000	1010000000	990000000	983000000	702000000	989000000	0.53:1.00	0.53	28896
203	796	48106137	ruvB-like 1	57.61	46	15	15	Carbamidomethylation	481000000	478000000	440000000	850000000	859000000	842000000	471000000	854000000	0.53:1.00	0.53	50079
139	2935	58585086	transferrin 1 precursor	42.07	31	16	16	Carbamidomethylation	99400000	102000000	94100000	547000000	530000000	535000000	108000000	536000000	0.53:1.00	0.53	78657
4	509	571550343	fatty acid synthase	65.28	22	34	34	Carbamidomethylation	279000000	614000000	289000000	1010000000	1030000000	1080000000	499000000	1080000000	0.53:1.00	0.53	264434
1619	7465	1477729619	LOW QUALITY PROTEIN: uncharacterized protein LOC726709	49.41	1	2	2	Carbamidomethylation	9970000	8550000	9410000	19700000	18000000	17500000	9720000	18600000	0.52:1.00	0.52	269800
774	649	1477730278	spermidine synthase isoform X1	42.32	54	11	2	Carbamidomethylation	46700000	45800000	44900000	85000000	89400000	87600000	45700000	88700000	0.52:1.00	0.52	32610
2025	4159	1032002365	protein tyrosine phosphatase type IVA 1 isoform X3	41.67	17	2	2		8040000	10600000	6350000	18800000	22700000	19200000	10600000	20300000	0.52:1.00	0.52	20111
2031	4262	48095285	serine/threonine-protein phosphatase 6 catalytic subunit	34.43	8	2	2		14700000	9550000	14800000	24500000	27600000	25600000	13200000	25400000	0.52:1.00	0.52	34899
1607	10565	66565026	histone H3.3	76.48	16	3	3		579000000	555000000	599000000	1130000000	1100000000	1100000000	575000000	1110000000	0.52:1.00	0.52	15328
1708	5250	328784195	thioredoxin-2	42.15	37	3	3	Carbamidomethylation	1570000000	1570000000	1590000000	1230000000	1200000000	1220000000	1580000000	1230000000	0.52:1.00	0.52	12017
1004	418	1477738315	zinc finger MYM-type protein 3	30.24	4	3	3	Carbamidomethylation	4860000	1980000	2650000	9530000	6790000	9020000	4360000	8310000	0.52:1.00	0.52	176305
599	551	1477749393	EH domain-containing protein 3	36.82	8	5	5		15400000	19100000	16200000	33500000	33900000	39100000	18200000	35900000	0.52:1.00	0.52	106288
195	142	1477718999	golgin subfamily B member 1 isoform X2	28.44	3	8	8		26100000	16900000	22600000	67200000	72100000	65600000	30200000	70400000	0.52:1.00	0.52	422875
385	1194	66522796	pyridoxine-5'-phosphate oxidase	44.92	51	12	12		342000000	468000000	490000000	809000000	849000000	852000000	411000000	879000000	0.52:1.00	0.52	28100
1950	4176	1477725046	uncharacterized protein LOC551609	25.86	7	2	2	Carbamidomethylation	12200000	17300000	11700000	26100000	28400000	20200000	14200000	28100000	0.51:1.00	0.51	49717
637	4496	1477741806	trifunctional purine biosynthetic protein adenosine-3 isoform X1	36.56	4	3	3		3840000	6520000	4330000	14100000	10800000	14300000	7180000	14100000	0.51:1.00	0.51	109795
1259	3400	571504293	lanC-like protein 2 isoform X2	25.43	16	3	3		7970000	3990000	3250000	13600000	14500000	13500000	6480000	12800000	0.51:1.00	0.51	46418
1405	2159	571551769	cytochrome c1 heme protein mitochondrial isoform X2	61.79	23	5	5		200000000	207000000	199000000	398000000	378000000	400000000	199000000	396000000	0.51:1.00	0.51	34817
918	2269	1477721392	fumarate hydratase mitochondrial isoform X3	42.14	25	7	7	Carbamidomethylation	66100000	59600000	48800000	140000000	145000000	139000000	62900000	142000000	0.51:1.00	0.51	50534
1935	200932	1032017749	protein-tyrosine sulfotransferase	41.36	7	2	2		5330000	8910000	6700000	17000000	18200000	16800000	8830000	17600000	0.50:1.00	0.5	43087
1392	4196	110760170	U6 snRNA-associated Sm-like protein LSm2	26.43	60	3	3	Carbamidomethylation	14100000	16100000	15900000	34500000	37300000	31300000	16400000	32800000	0.50:1.00	0.5	10720
1283	1871	295849286	superoxide dismutase 2 mitochondrial	36.19	28	4	4		98400000	89600000	93400000	195000000	203000000	192000000	95500000	203000000	0.50:1.00	0.5	24525
1038	931	571537408	C-terminal-binding protein isoform X6	29.49	15	4	4	Carbamidomethylation	22000000	28900000	21800000	69000000	71700000	69800000	29000000	69300000	0.50:1.00	0.5	40737
942	1268	66499810	cleavage and polyadenylation specificity factor subunit 5	40.75	24	5	5		57300000	69500000	55200000	139000000	136000000	149000000	61100000	144000000	0.50:1.00	0.5	26128
883	1509	571512391	guanine deaminase	33.64	24	6	6	Carbamidomethylation	20300000	13600000	12100000	32600000	33400000	26100000	21200000	33400000	0.50:1.00	0.5	48505
840	1459	66513911	neurocalcin homolog	51.61	51	8	8	Carbamidomethylation	152000000	112000000	132000000	249000000	251000000	246000000	138000000	250000000	0.50:1.00	0.5	21971
389	68	328783917	vigilin	24.16	11	8	8	Carbamidomethylation	22000000	46000000	42100000	78300000	92900000	83800000	45400000	93500000	0.50:1.00	0.5	138675
626	2546	1477744285	40S ribosomal protein S14 isoform X1	53.83	53	10	10		423000000	432000000	442000000	719000000	736000000	740000000	444000000	749000000	0.50:1.00	0.5	16220
226	244	66535742	cytosolic non-specific dipeptidase	68.63	56	17	17	Carbamidomethylation	497000000	499000000	465000000	833000000	820000000	805000000	496000000	838000000	0.50:1.00	0.5	54252
222	626	328783450	short/branched chain specific acyl-CoA dehydrogenase mitochondrial	44.28	50	18	18	Carbamidomethylation	1020000000	1050000000	1020000000	1940000000	1890000000	1880000000	1050000000	1910000000	0.50:1.00	0.5	45940
37	283	1477715669	protein Daple isoform X2	34.94	28	26	26	Carbamidomethylation	303000000	306000000	293000000	710000000	679000000	681000000	310000000	698000000	0.50:1.00	0.5	144962
1209	2058	571564872	lachesin isoform X2	42.65	9	2	2		9160000	9470000	7760000	20500000	20200000	20500000	9620000	19700000	0.49:1.00	0.49	40163
886	50746	571544346	phosphatidylinositol-binding clathrin assembly protein unc-11 isoform X2	41.77	4	2	2		10800000	8560000	6950000	20100000	20700000	18600000	9410000	19300000	0.49:1.00	0.49	93699
1351	1646	66500045	eukaryotic translation initiation factor 3 subunit I	41.37	7	2	2		22900000	21500000	21100000	41800000	43300000	46800000	21900000	44300000	0.49:1.00	0.49	36627
1698	3717	66505356	mitochondrial fission 1 protein	45.58	22	3	3	Carbamidomethylation	26700000	22200000	24200000	50000000	42900000	51300000	26400000	48800000	0.49:1.00	0.49	17158
1480	53730	328776270	coatomer subunit zeta-1 isoform X4	39.2	17	3	3		44800000	75400000	38800000	99000000	112000000	106000000	57800000	108000000	0.49:1.00	0.49	20083
1158	10527	571550032	lysosomal alpha-glucosidase	28.29	3	3	3		84100000	99200000	74400000	209000000	208000000	210000000	106000000	214000000	0.49:1.00	0.49	113560
1171	4317	1477735752	plexin domain-containing protein 2 isoform X2	27.52	7	3	3	Carbamidomethylation	20500000	6180000	9560000	40400000	38900000	36200000	18500000	37800000	0.49:1.00	0.49	57924
1137	2677	328792666	eukaryotic translation initiation factor 3 subunit K	46.9	26	4	4	Carbamidomethylation	22400000	22300000	21300000	54700000	54900000	51900000	22000000	53000000	0.49:1.00	0.49	24860
1503	1460	1477745251	protein FAM114A2	38.81	10	4	4		6190000	8710000	4960000	16400000	15400000	12900000	9430000	15900000	0.49:1.00	0.49	76514
1422	10482	110761258	replication protein A 14 kDa subunit	28.53	16	4	4		35000000	33000000	32300000	34000000	32300000	24100000	33500000	33100000	0.49:1.00	0.49	13436
1216	3201	571501059	importin subunit alpha-3	27.48	28	6	6	Carbamidomethylation	32800000	37600000	31300000	57300000	71100000	73400000	33500000	74900000	0.49:1.00	0.49	57360
440	1051	48142864	eukaryotic peptide chain release factor GTP-binding subunit ERF3A	31.24	17	9	9	Carbamidomethylation	67500000	64900000	61200000	220000000	212000000	217000000	96600000	221000000	0.49:1.00	0.49	65986
775	940	334883143	quinone oxidoreductase-like protein 2-like	36.46	32	10	10	Carbamidomethylation	45300000	32900000	36300000	84300000	74800000	82200000	43000000	83200000	0.49:1.00	0.49	45237
87	177	58585098	major royal jelly protein 1 precursor	38.17	52	20	18	Carbamidomethylation; Oxidation (M)	2500000000	2500000000	2460000000	1580000000	1760000000	1750000000	2540000000	1720000000	0.49:1.00	0.49	48886
1233	1693	571542435	serine/threonine-protein kinase OSR1 isoform X3	53.98	6	2	2		17300000	16100000	15300000	31800000	34200000	34900000	16200000	33700000	0.48:1.00	0.48	68736
1180	1762	328786684	protein argonaute-2	35.7	3	2	2		997000	1190000	861000	2290000	2530000	2000000	1080000	2240000	0.48:1.00	0.48	137678
1334	3140	1032007945	60S ribosomal protein L24 isoform X2	50.03	24	3	3	Carbamidomethylation	232000000	234000000	240000000	470000000	496000000	497000000	237000000	490000000	0.48:1.00	0.48	13098
1062	10099	1477743262	transcription factor A mitochondrial	49.08	16	3	3		18100000	19400000	17400000	43200000	40800000	42600000	20300000	42200000	0.48:1.00	0.48	29482
362	3568	66517561	structural maintenance of chromosomes protein 3	52.87	6	5	5		33400000	26000000	27000000	64300000	55600000	65200000	33600000	67400000	0.48:1.00	0.48	139454
1135	2031	66558956	60S ribosomal protein L23	30.77	46	5	5	Carbamidomethylation	245000000	251000000	233000000	532000000	526000000	476000000	245000000	508000000	0.48:1.00	0.48	14807
447	1960	328792425	RNA polymerase II subunit A C-terminal domain phosphatase	29.26	11	6	6	Carbamidomethylation	26800000	27900000	30100000	48400000	61500000	64100000	32400000	59800000	0.48:1.00	0.48	85000
755	1834	571532679	eukaryotic translation initiation factor 3 subunit M	54.51	17	7	7	Carbamidomethylation	110000000	112000000	109000000	184000000	172000000	185000000	112000000	181000000	0.48:1.00	0.48	44477
512	2175	66511475	AP-2 complex subunit alpha	30.35	10	7	7	Carbamidomethylation	8000000	10700000	20800000	59400000	59300000	56000000	26400000	58000000	0.48:1.00	0.48	104956
504	738	66517761	cAMP-dependent protein kinase type II regulatory subunit isoform X1	43.34	35	8	8		95400000	98900000	96900000	218000000	200000000	218000000	105000000	214000000	0.48:1.00	0.48	43868
618	10172	1477737129	glycogen [starch] synthase	37.8	2	2	2		951000	2590000	2680000	7680000	8990000	8320000	3700000	7910000	0.47:1.00	0.47	79622
963	2017	571573942	interleukin enhancer-binding factor 2 homolog isoform X2	23.47	9	2	2	Carbamidomethylation	3270000	23000000	11700000	31000000	43900000	50800000	23300000	50200000	0.47:1.00	0.47	42493
1544	3260	1477716716	60S ribosomal protein L38	64.83	27	3	3		94800000	95100000	102000000	225000000	214000000	213000000	99100000	217000000	0.47:1.00	0.47	8875
1220	3556	571522518	calcium/calmodulin-dependent protein kinase II isoform X29	41.38	12	3	3	Carbamidomethylation	10900000	13700000	12900000	25300000	30700000	27300000	13700000	29200000	0.47:1.00	0.47	57374
654	1442	571508698	26S proteasome regulatory subunit 10B	64.06	24	6	6		98500000	92000000	91600000	199000000	178000000	198000000	93800000	197000000	0.47:1.00	0.47	44487
1007	1967	328778055	uncharacterized protein LOC412476 isoform X1	42.4	22	6	6	Carbamidomethylation	38900000	34700000	32800000	70700000	109000000	99500000	38000000	102000000	0.47:1.00	0.47	56855
677	2006	571531985	proteasome subunit alpha type-7-1	57.07	32	7	7	Carbamidomethylation	147000000	141000000	142000000	314000000	317000000	326000000	144000000	319000000	0.47:1.00	0.47	28120
784	682	571503771	vacuolar protein sorting-associated protein 4B isoform X1	53.2	18	7	7		40100000	49300000	31600000	90100000	91500000	93200000	51200000	90900000	0.47:1.00	0.47	49699
168	837	571576907	26S proteasome regulatory subunit 7	43.6	45	20	20	Carbamidomethylation	310000000	287000000	262000000	655000000	647000000	677000000	305000000	665000000	0.47:1.00	0.47	48457
730	556	328780322	pre-mRNA-splicing factor ATP-dependent RNA helicase DHX15 isoform X2	36.66	6	3	3	Carbamidomethylation	5770000	7760000	6490000	17500000	19200000	15500000	7830000	16900000	0.46:1.00	0.46	117814
687	3047	1477731255	protein N-terminal glutamine amidohydrolase isoform X1	34.95	33	8	3		46600000	29800000	50400000	102000000	104000000	108000000	48000000	105000000	0.46:1.00	0.46	31921
1456	2680	571499739	deoxyhypusine hydroxylase	46.01	20	4	4		15500000	15400000	13900000	29400000	28300000	29000000	15000000	28600000	0.46:1.00	0.46	34172
462	2692	1477739395	gephyrin isoform X1	38.08	16	7	7	Carbamidomethylation	36500000	40900000	33500000	92900000	93600000	90700000	40700000	91200000	0.46:1.00	0.46	68637
780	2300	1032008196	venom serine carboxypeptidase isoform X1	37.45	22	7	7	Carbamidomethylation	62500000	68000000	66800000	169000000	155000000	165000000	67100000	161000000	0.46:1.00	0.46	53720
523	2682	328780822	cytoplasmic dynein 1 light intermediate chain 2 isoform X1	27.79	21	7	7	Carbamidomethylation	83400000	158000000	169000000	106000000	105000000	103000000	150000000	117000000	0.46:1.00	0.46	53465
525	847	571539230	S-adenosylmethionine synthase isoform X1	47.91	34	11	10	Carbamidomethylation	291000000	282000000	300000000	697000000	696000000	740000000	311000000	716000000	0.46:1.00	0.46	44487
96	329	1477724308	ubiquitin carboxyl-terminal hydrolase 7 isoform X4	49.92	22	18	18	Carbamidomethylation	174000000	199000000	153000000	473000000	435000000	476000000	204000000	479000000	0.46:1.00	0.46	127270
116	133	66558942	T-complex protein 1 subunit delta	78.47	59	23	23	Carbamidomethylation	1040000000	1020000000	974000000	2420000000	2450000000	2430000000	1030000000	2430000000	0.46:1.00	0.46	57379
25	12	571512062	97 kDa heat shock protein isoform X2	51	61	46	2	Carbamidomethylation	90500000	84700000	76800000	243000000	233000000	252000000	88600000	244000000	0.45:1.00	0.45	93891
1497	10586	48099278	NADH dehydrogenase [ubiquinone] iron-sulfur protein 3 mitochondrial	45.61	23	4	4	Carbamidomethylation	7380000	7960000	6550000	15900000	16800000	16700000	8380000	17100000	0.45:1.00	0.45	30544
925	3228	328790524	uncharacterized protein LOC100576760 isoform X1	38.04	15	4	4		24700000	17000000	21500000	55000000	54200000	65000000	27200000	63200000	0.45:1.00	0.45	46597
1160	40431	571526512	atlastin	35.98	6	4	4		36100000	37200000	37200000	73400000	84600000	83800000	38300000	82500000	0.45:1.00	0.45	72308
359	39931	1477743186	putative glutamate synthase [NADPH] isoform X2	23.62	3	5	4		1610000	8090000	4960000	18400000	14700000	12600000	7420000	16500000	0.45:1.00	0.45	229641
1249	10383	1477719089	TBC1 domain family member 13 isoform X2	45.26	23	5	5	Carbamidomethylation	5440000	9480000	7410000	21300000	23000000	18900000	11200000	22800000	0.45:1.00	0.45	46398
820	2576	1477728641	eukaryotic translation initiation factor 2 subunit 2 isoform X2	71.72	20	6	6	Carbamidomethylation	81000000	85400000	77900000	242000000	241000000	243000000	83200000	242000000	0.45:1.00	0.45	36055
333	461	1477725032	regulator of nonsense transcripts 1	49.45	8	6	6		10100000	11000000	13600000	38600000	42800000	40900000	15400000	42000000	0.45:1.00	0.45	125516
473	2260	328785666	protein groucho isoform X1	49.83	26	12	9	Carbamidomethylation	48200000	30000000	27700000	106000000	100000000	108000000	43900000	106000000	0.45:1.00	0.45	84277
1190	3139	571529637	serine/threonine-protein phosphatase 5	39.97	5	2	2		17200000	18200000	15100000	37300000	36900000	38900000	16500000	37500000	0.44:1.00	0.44	56050
1441	2113	1477718170	pleckstrin homology domain-containing family F member 2	46.53	18	4	4	Carbamidomethylation	58100000	69200000	57300000	157000000	130000000	224000000	68500000	179000000	0.44:1.00	0.44	31397
1138	2688	328777287	nuclear pore complex protein Nup214	36.33	5	4	4		13900000	11200000	12000000	21000000	24400000	21400000	12300000	22800000	0.44:1.00	0.44	164223
1041	1269	48126476	eukaryotic translation initiation factor 3 subunit F	55	34	5	5	Carbamidomethylation	13300000	9360000	10900000	31100000	31900000	27400000	13100000	30500000	0.44:1.00	0.44	31425
528	1633	110760457	putative ATP-dependent RNA helicase Pl10	54.87	13	6	6		22600000	22500000	18700000	62900000	61000000	64400000	23400000	64400000	0.44:1.00	0.44	78660
506	1243	1477755089	peroxidase isoform X6	57.44	16	7	7	Carbamidomethylation	29300000	30100000	27800000	86300000	75300000	83800000	38200000	82500000	0.44:1.00	0.44	85518
657	426	1477733765	uncharacterized protein LOC409180 isoform X1	52.38	32	10	10	Carbamidomethylation	192000000	223000000	201000000	508000000	516000000	548000000	213000000	528000000	0.44:1.00	0.44	52803
302	1042	1477723067	probable hydroxyacid-oxoacid transhydrogenase mitochondrial	77.11	42	11	11	Carbamidomethylation	233000000	214000000	202000000	515000000	529000000	488000000	224000000	514000000	0.44:1.00	0.44	51448
480	1560	1032005228	selenide water dikinase	44.15	27	11	11		394000000	371000000	391000000	929000000	904000000	974000000	423000000	957000000	0.44:1.00	0.44	45019
254	836	66531434	V-type proton ATPase subunit B	92.25	40	15	15	Carbamidomethylation	178000000	157000000	193000000	523000000	522000000	527000000	202000000	527000000	0.44:1.00	0.44	55144
301	959	48097100	3-ketoacyl-CoA thiolase mitochondrial	30.72	54	16	15	Carbamidomethylation	240000000	240000000	203000000	885000000	885000000	886000000	241000000	884000000	0.44:1.00	0.44	42504
119	173	66560172	T-complex protein 1 subunit alpha	53.67	46	25	25	Carbamidomethylation	1440000000	1390000000	1350000000	3710000000	3430000000	3680000000	1420000000	3680000000	0.44:1.00	0.44	59941
3	13	571516901	spectrin alpha chain isoform X2	64.09	31	54	54	Carbamidomethylation	670000000	688000000	766000000	1840000000	1820000000	1850000000	804000000	1890000000	0.44:1.00	0.44	278410
1871	4787	571556676	galactokinase	34.78	6	2	2	Carbamidomethylation	3420000	3430000	8170000	19800000	19300000	18000000	8290000	19300000	0.43:1.00	0.43	43264
1670	3676	1477743661	cerebellar degeneration-related protein 2-like isoform X5	25.59	6	3	3	Carbamidomethylation	3910000	6490000	6530000	26000000	27800000	29900000	11800000	27600000	0.43:1.00	0.43	82737
1169	3246	571574451	catenin alpha isoform X3	23.81	6	3	3	Carbamidomethylation	5000000	266000	2710000	7910000	9610000	10300000	3990000	9370000	0.43:1.00	0.43	101696
1319	399434	66532731	cytoplasmic phosphatidylinositol transfer protein 1	31.3	24	4	4	Carbamidomethylation	6270000	6980000	4390000	17500000	15200000	15500000	8100000	17700000	0.43:1.00	0.43	34154
1174	10103	1477741814	protein artichoke	33.29	14	6	6	Carbamidomethylation	11300000	15800000	17600000	41300000	39000000	35300000	19700000	37900000	0.43:1.00	0.43	75706
747	4355	66557640	phosphatidylinositol transfer protein alpha isoform	41.53	34	8	8	Carbamidomethylation	73100000	71400000	62700000	159000000	164000000	160000000	82200000	169000000	0.43:1.00	0.43	31549
535	3025	571577147	60S ribosomal protein L10	61.97	48	10	10	Carbamidomethylation	563000000	530000000	520000000	1310000000	1290000000	1330000000	544000000	1310000000	0.43:1.00	0.43	25055
477	898	1477723597	carbonyl reductase [NADPH] 1-like	51.62	56	11	11	Carbamidomethylation	181000000	159000000	184000000	521000000	532000000	558000000	186000000	535000000	0.43:1.00	0.43	30911
267	1074	66540209	electron transfer flavoprotein-ubiquinone oxidoreductase mitochondrial	25.59	33	15	15	Carbamidomethylation	159000000	212000000	185000000	591000000	608000000	643000000	203000000	622000000	0.43:1.00	0.43	67033
194	890	571552871	striatin-3 isoform X4	47.89	31	16	16	Carbamidomethylation	209000000	201000000	252000000	556000000	603000000	618000000	263000000	616000000	0.43:1.00	0.43	80246
124	654	328778314	prolyl 3-hydroxylase OGFOD1	25.43	52	24	24	Carbamidomethylation	323000000	311000000	314000000	1150000000	1210000000	1210000000	341000000	1200000000	0.43:1.00	0.43	70344
2006	2595	1477732003	methionine aminopeptidase 1D mitochondrial	33.58	15	2	2	Carbamidomethylation	15700000	15100000	14500000	35200000	38200000	32700000	15200000	36100000	0.42:1.00	0.42	34293
689	3453	1477716152	sorting nexin-6 isoform X3	31.77	21	5	5	Carbamidomethylation	19900000	20900000	21100000	49200000	47900000	47200000	20800000	48600000	0.42:1.00	0.42	47462
529	430	1477754989	staphylococcal nuclease domain-containing protein 1	33.08	12	7	7		11400000	11100000	10300000	47700000	42300000	41800000	16300000	43700000	0.42:1.00	0.42	101018
403	724	1032023842	probable isocitrate dehydrogenase [NAD] subunit alpha mitochondrial	62.16	36	11	11	Carbamidomethylation	349000000	316000000	275000000	751000000	769000000	776000000	354000000	765000000	0.42:1.00	0.42	39135
157	495	571522374	programmed cell death 6-interacting protein isoform X2	49.21	22	14	14		124000000	94700000	82500000	498000000	485000000	511000000	119000000	505000000	0.42:1.00	0.42	90486
184	874	571575626	ruvB-like 2	44.77	42	17	17	Carbamidomethylation	502000000	486000000	539000000	1090000000	1140000000	1140000000	551000000	1150000000	0.42:1.00	0.42	51415
152	256	66530423	aldehyde dehydrogenase mitochondrial	40.5	55	19	19	Carbamidomethylation	486000000	484000000	448000000	1070000000	1040000000	1120000000	473000000	1070000000	0.42:1.00	0.42	55686
72	526	1032023894	lon protease homolog mitochondrial isoform X1	34	33	20	20	Carbamidomethylation	142000000	131000000	118000000	580000000	550000000	525000000	161000000	553000000	0.42:1.00	0.42	114770
207	260	1477734303	60S ribosomal protein L4	27.25	38	20	20	Carbamidomethylation	1580000000	1510000000	1560000000	2700000000	2600000000	2480000000	1590000000	2740000000	0.42:1.00	0.42	48367
20	6	571575247	transitional endoplasmic reticulum ATPase TER94	71.51	64	47	46	Carbamidomethylation; Oxidation (M)	2330000000	2350000000	2280000000	5240000000	5210000000	4910000000	2350000000	5140000000	0.42:1.00	0.42	88895
1115	2220	1477750411	sodium/potassium-transporting ATPase subunit alpha isoform X8	35.67	3	2	2		669000	1130000	2140000	7580000	6170000	8990000	3800000	9180000	0.41:1.00	0.41	111756
1105	30075	571521115	ATP-binding cassette sub-family E member 1	34.43	6	2	2	Carbamidomethylation	5670000	5070000	4220000	12900000	13100000	11600000	4940000	12000000	0.41:1.00	0.41	68433
1348	91276	1032025510	aladin	58.58	9	3	3	Carbamidomethylation	3500000	1180000	2840000	17500000	19700000	18400000	7440000	18200000	0.41:1.00	0.41	59329
1484	2529	1477758780	28S ribosomal protein S27 mitochondrial	53.37	11	3	3	Carbamidomethylation	7740000	8020000	6870000	22300000	20800000	20400000	8720000	21400000	0.41:1.00	0.41	54487
1397	5477	48142237	60S ribosomal protein L31	53.27	20	3	3		270000000	241000000	211000000	369000000	359000000	355000000	248000000	357000000	0.41:1.00	0.41	14231
1378	1449	48099074	ester hydrolase C11orf54 homolog	41.79	18	4	4		14300000	14900000	15400000	42300000	34900000	39800000	15400000	38800000	0.41:1.00	0.41	35462
1018	2933	571541320	TELO2-interacting protein 2	37.05	13	4	4	Carbamidomethylation	7380000	4990000	7350000	26200000	31100000	26500000	12600000	29900000	0.41:1.00	0.41	50526
1015	1800	571554726	COP9 signalosome complex subunit 6	53.56	16	5	5	Carbamidomethylation	47800000	46700000	47100000	125000000	120000000	120000000	47900000	125000000	0.41:1.00	0.41	38016
1238	2593	66507736	elongin-B	31.45	53	5	5	Carbamidomethylation	83300000	71200000	60500000	200000000	211000000	235000000	83700000	213000000	0.41:1.00	0.41	13089
200	9318	1477745323	TELO2-interacting protein 1 homolog	60.2	11	8	8	Carbamidomethylation	27100000	27200000	19600000	44800000	43900000	39100000	28900000	42900000	0.41:1.00	0.41	122891
520	2020	66566113	60S ribosomal protein L3	57.97	28	8	8	Carbamidomethylation	161000000	247000000	157000000	474000000	482000000	479000000	254000000	482000000	0.41:1.00	0.41	47265
629	1304	571561998	alpha-soluble NSF attachment protein	51.14	46	10	9	Carbamidomethylation	42900000	48400000	42900000	133000000	127000000	126000000	48300000	128000000	0.41:1.00	0.41	33286
1450	91335	1477761147	V-type proton ATPase 116 kDa subunit a isoform X1	47.24	2	2	2		5070000	5150000	4750000	11600000	12800000	12100000	5120000	12900000	0.40:1.00	0.4	96877
1357	2579	110764291	sorting nexin lst-4	43.25	5	2	2	Carbamidomethylation	4970000	4690000	4640000	12100000	12400000	11200000	4780000	11800000	0.40:1.00	0.4	62264
1178	1354	1477757304	m7GpppX diphosphatase	43.15	10	2	2	Carbamidomethylation	7190000	5250000	6220000	19300000	23100000	22600000	8590000	21600000	0.40:1.00	0.4	39938
1758	10105	48107260	NADH dehydrogenase [ubiquinone] 1 beta subcomplex subunit 9	36.71	17	2	2		6700000	4070000	5070000	16700000	18700000	18800000	7150000	17800000	0.40:1.00	0.4	17411
1183	2202	1032007068	isocitrate dehydrogenase [NAD] subunit gamma mitochondrial	35.53	8	2	2	Carbamidomethylation	7670000	6440000	5460000	17300000	20400000	19100000	7300000	18100000	0.40:1.00	0.4	42410
1035	71108	571523777	ER membrane protein complex subunit 1 isoform X2	23.58	5	2	2	Carbamidomethylation	0	760000	0	3740000	2290000	3390000	1400000	3530000	0.40:1.00	0.4	106490
1797	4158	571578042	NADH dehydrogenase [ubiquinone] 1 alpha subcomplex subunit 2	35.99	39	3	3	Carbamidomethylation	2850000	8530000	5510000	19800000	22500000	24500000	9850000	24500000	0.40:1.00	0.4	10958
902	3145	1477724197	putative serine protease K12H4.7	32.24	13	4	4	Carbamidomethylation	23200000	22400000	19000000	63700000	54800000	59900000	22800000	58400000	0.40:1.00	0.4	56467
1005	1154	1477722026	uncharacterized protein LOC411417 isoform X2	40.35	8	5	5		108000000	114000000	113000000	123000000	131000000	140000000	114000000	131000000	0.40:1.00	0.4	110973
682	1367	1477720298	acetyl-CoA acetyltransferase mitochondrial	23.87	19	6	6	Carbamidomethylation	38700000	39900000	36600000	93100000	93900000	97300000	46700000	95400000	0.40:1.00	0.4	44453
1092	2525	328783818	dynein light chain 2 cytoplasmic	40.05	64	7	7	Carbamidomethylation	654000000	658000000	658000000	1700000000	1560000000	1670000000	657000000	1680000000	0.40:1.00	0.4	10358
952	3068	1031995792	ras-related protein Rab-18-B	61.2	39	8	8	Carbamidomethylation	160000000	167000000	127000000	356000000	367000000	369000000	192000000	362000000	0.40:1.00	0.4	25451
394	948	1477751753	coiled-coil domain-containing protein 39 isoform X2	42.71	10	9	9	Carbamidomethylation	55900000	45800000	47400000	136000000	139000000	145000000	55600000	144000000	0.40:1.00	0.4	139711
602	1352	328793058	60S ribosomal protein L5	36.67	40	9	9	Carbamidomethylation	336000000	363000000	311000000	949000000	849000000	855000000	362000000	909000000	0.40:1.00	0.4	34359
305	197	48104663	guanine nucleotide-binding protein subunit beta-like protein	26.52	42	9	9	Carbamidomethylation	84500000	34600000	44800000	289000000	302000000	338000000	101000000	331000000	0.40:1.00	0.4	35755
336	1107	328790127	ran GTPase-activating protein 1 isoform X1	65.24	29	13	13	Carbamidomethylation	105000000	94900000	137000000	304000000	301000000	316000000	142000000	311000000	0.40:1.00	0.4	65760
272	1645	571500086	60S ribosomal protein L6	49.45	39	14	14	Carbamidomethylation	527000000	513000000	511000000	1630000000	1550000000	1560000000	530000000	1580000000	0.40:1.00	0.4	31848
52	1189	571555693	disks large homolog 5 isoform X1	39.53	15	21	21	Carbamidomethylation	217000000	191000000	226000000	218000000	204000000	262000000	270000000	265000000	0.40:1.00	0.4	218674
113	181	66522349	T-complex protein 1 subunit epsilon	66.1	55	22	22	Carbamidomethylation	1540000000	1560000000	1340000000	3730000000	3650000000	3520000000	1530000000	3750000000	0.40:1.00	0.4	59415
75	63	1477754944	T-complex protein 1 subunit zeta	59.76	58	25	25	Carbamidomethylation	827000000	861000000	828000000	2510000000	2560000000	2500000000	841000000	2530000000	0.40:1.00	0.4	58311
844	3576	1477748305	probable glutamine--tRNA ligase isoform X1	76.18	5	3	3	Carbamidomethylation	8010000	8060000	6970000	20700000	21800000	21700000	8450000	21400000	0.39:1.00	0.39	92734
860	2246	48106363	40S ribosomal protein S10	75.31	33	5	5	Carbamidomethylation	134000000	157000000	135000000	345000000	334000000	344000000	147000000	342000000	0.39:1.00	0.39	17875
1100	4448	1477760338	zinc finger protein 622	39.48	12	5	5		102000000	101000000	111000000	153000000	133000000	127000000	106000000	147000000	0.39:1.00	0.39	44552
858	1875	48098249	chloride intracellular channel exc-4	45.82	41	7	7	Carbamidomethylation	24500000	22200000	26800000	78100000	71700000	100000000	29400000	83500000	0.39:1.00	0.39	29891
605	1595	328791014	ADP-ribosylation factor 1	37.3	63	12	10		227000000	206000000	201000000	603000000	587000000	599000000	216000000	591000000	0.39:1.00	0.39	20707
461	1112	1032027868	protein singed	40.98	39	12	12	Carbamidomethylation	124000000	118000000	116000000	363000000	360000000	362000000	127000000	360000000	0.39:1.00	0.39	58255
284	723	328778476	retinal dehydrogenase 1	43.36	49	15	14		146000000	130000000	135000000	231000000	237000000	242000000	140000000	247000000	0.39:1.00	0.39	53173
246	468	1477745929	contactin	70.26	13	16	15	Carbamidomethylation	194000000	178000000	186000000	439000000	449000000	450000000	193000000	447000000	0.39:1.00	0.39	186010
79	695	1477734138	uncharacterized protein LOC100576625	71.96	20	17	17	Carbamidomethylation	142000000	128000000	128000000	437000000	429000000	440000000	143000000	439000000	0.39:1.00	0.39	133388
16	1395	1477714423	dynein heavy chain cytoplasmic isoform X4	47.45	6	18	18	Carbamidomethylation	43000000	45500000	36400000	116000000	108000000	118000000	66100000	120000000	0.39:1.00	0.39	532769
29	167	328779022	clathrin heavy chain	37.15	19	25	25	Carbamidomethylation	99200000	87800000	98300000	556000000	552000000	573000000	119000000	563000000	0.39:1.00	0.39	192086
1084	10137	328779797	programmed cell death protein 2-like	58.46	9	3	3	Carbamidomethylation	7170000	8060000	5190000	32000000	29700000	33000000	11900000	31700000	0.38:1.00	0.38	47830
803	3605	1477740931	kinesin-like protein KIF20B	29.87	4	4	4		522000	588000	5690000	16500000	16300000	15000000	6600000	15900000	0.38:1.00	0.38	175457
927	768	1477744044	kynurenine--oxoglutarate transaminase 3-like	29.7	14	4	4		20800000	26200000	26600000	59300000	63300000	55700000	29400000	59800000	0.38:1.00	0.38	51170
1325	1731	66506623	60S ribosomal protein L15	68.54	25	5	5	Carbamidomethylation	134000000	147000000	133000000	373000000	368000000	417000000	144000000	411000000	0.38:1.00	0.38	23885
694	1737	571578355	26S proteasome non-ATPase regulatory subunit 12	23.13	12	5	5		30800000	34300000	29000000	119000000	125000000	130000000	34000000	118000000	0.38:1.00	0.38	50233
1050	2391	1485835105	histone H4	37.59	43	6	6		495000000	491000000	502000000	1370000000	1250000000	1270000000	502000000	1320000000	0.38:1.00	0.38	11381
412	3301	571512538	glucose-6-phosphate 1-dehydrogenase isoform X1	44.13	25	9	9	Carbamidomethylation	48600000	63000000	49100000	148000000	147000000	142000000	55700000	146000000	0.38:1.00	0.38	60646
185	397	110755553	aspartate aminotransferase mitochondrial	54.7	40	13	13	Carbamidomethylation	493000000	493000000	386000000	1670000000	1640000000	1700000000	499000000	1690000000	0.38:1.00	0.38	48049
354	282	66534191	probable histone-binding protein Caf1 isoform X2	44.63	55	15	14	Carbamidomethylation	591000000	530000000	529000000	1270000000	1270000000	1270000000	585000000	1320000000	0.38:1.00	0.38	48175
130	151	571569906	probable aconitate hydratase mitochondrial isoform X2	51.75	28	17	17	Carbamidomethylation	221000000	220000000	214000000	595000000	584000000	576000000	234000000	585000000	0.38:1.00	0.38	85514
210	760	66551115	eukaryotic initiation factor 4A-I	50.86	48	19	18	Carbamidomethylation	511000000	571000000	593000000	1430000000	1480000000	1460000000	563000000	1480000000	0.38:1.00	0.38	48156
132	229	1477742037	succinate dehydrogenase [ubiquinone] flavoprotein subunit mitochondrial	61.24	43	20	20	Carbamidomethylation	508000000	501000000	452000000	1100000000	1120000000	1130000000	513000000	1150000000	0.38:1.00	0.38	72448
1377	622	571529397	nucleolar protein 58	53.49	5	2	2		1250000	1130000	1220000	5180000	4660000	5380000	1860000	5080000	0.37:1.00	0.37	65260
1535	1197	48095068	plastin-2 isoform X2	39.32	3	2	2	Carbamidomethylation	13100000	13900000	13000000	33900000	42800000	33900000	13500000	36700000	0.37:1.00	0.37	70760
986	12248	328788437	proteasome activator complex subunit 4A	28.96	1	2	2		1030000	3350000	0	8740000	9880000	10400000	3500000	9370000	0.37:1.00	0.37	213123
1347	50377	1477734070	phosphatidylinositide phosphatase SAC2 isoform X2	24.65	4	3	3		17100000	17000000	19900000	39600000	48700000	35500000	17600000	47300000	0.37:1.00	0.37	126693
606	2913	1477743223	NEDD8-activating enzyme E1 regulatory subunit isoform X2	51.22	15	4	4	Carbamidomethylation	4600000	5220000	5170000	20100000	20800000	17600000	7460000	20600000	0.37:1.00	0.37	61043
47	3	48095525	tubulin beta-1 chain	32.12	80	27	4	Carbamidomethylation; Oxidation (M)	1100000000	1020000000	1020000000	2660000000	2660000000	2770000000	1070000000	2700000000	0.37:1.00	0.37	50175
1083	10133	1032028003	dolichyl-diphosphooligosaccharide--protein glycosyltransferase 48 kDa subunit	30.58	13	4	4		21600000	6660000	3970000	69600000	71800000	67200000	22000000	69100000	0.37:1.00	0.37	48406
1054	2899	1477715212	ras-like GTP-binding protein Rho1 isoform X2	67.14	23	5	5	Carbamidomethylation	63400000	87100000	74600000	179000000	195000000	204000000	85000000	201000000	0.37:1.00	0.37	25346
811	1055	328784982	neutral and basic amino acid transport protein rBAT isoform X2	32.95	13	6	6		9320000	22800000	6710000	27500000	35200000	27300000	25900000	36400000	0.37:1.00	0.37	69732
874	1867	1477744580	succinate--CoA ligase [ADP/GDP-forming] subunit alpha mitochondrial isoform X1	63.19	24	7	7	Carbamidomethylation	362000000	352000000	367000000	895000000	852000000	890000000	370000000	889000000	0.37:1.00	0.37	36009
736	862	336088626	selenium-binding protein 1-like	33.7	23	8	8	Carbamidomethylation	25400000	16600000	19000000	72900000	62500000	75100000	29700000	71000000	0.37:1.00	0.37	53173
503	714	1477725103	delta-1-pyrroline-5-carboxylate dehydrogenase mitochondrial	38.57	21	11	11		88600000	95000000	67400000	282000000	295000000	297000000	93100000	292000000	0.37:1.00	0.37	63508
243	636	48103127	40S ribosomal protein S2	73.88	50	14	14	Carbamidomethylation	491000000	503000000	494000000	1560000000	1550000000	1510000000	506000000	1550000000	0.37:1.00	0.37	30332
212	319	328787101	isocitrate dehydrogenase [NADP] cytoplasmic	52.3	38	18	18	Carbamidomethylation	383000000	387000000	381000000	1090000000	1100000000	1090000000	385000000	1090000000	0.37:1.00	0.37	53582
1613	135	1477736746	uncharacterized protein LOC725662 isoform X2	74.72	1	2	2		29200000	33900000	32100000	89000000	83900000	87900000	31800000	87800000	0.36:1.00	0.36	436443
1410	3267	1477761884	WD repeat-containing protein 82	53.67	16	3	3	Carbamidomethylation	23600000	23100000	22300000	65900000	64800000	62300000	23500000	65400000	0.36:1.00	0.36	35162
1257	2774	1477749423	nucleoporin SEH1 isoform X2	27.74	13	3	3	Carbamidomethylation	5640000	6150000	5280000	17300000	20400000	19300000	6960000	19400000	0.36:1.00	0.36	40769
1253	2034	571542290	alanine aminotransferase 1	25.46	10	3	3	Carbamidomethylation	12300000	11600000	12200000	26500000	35800000	32900000	12000000	33000000	0.36:1.00	0.36	60829
1204	1853	328787761	proteasome subunit beta type-5	64.91	14	4	4		272000000	274000000	281000000	231000000	238000000	239000000	279000000	235000000	0.36:1.00	0.36	31653
1254	2170	48102172	NEDD8-conjugating enzyme Ubc12	79.51	35	5	5	Carbamidomethylation	22700000	22200000	25500000	79900000	63800000	82300000	26800000	81700000	0.36:1.00	0.36	20530
901	2543	328776555	proteasome activator complex subunit 3	76.82	28	5	5	Carbamidomethylation	61700000	69200000	69600000	211000000	221000000	215000000	71100000	218000000	0.36:1.00	0.36	28484
1139	2980	335892839	eukaryotic translation initiation factor 3 subunit H	52.08	24	5	5	Carbamidomethylation	25200000	15000000	24400000	71500000	75700000	77500000	24700000	76100000	0.36:1.00	0.36	38821
551	19970	571576013	eukaryotic translation initiation factor 5B isoform X1	47.21	6	5	5		8030000	13500000	10800000	42200000	49300000	46900000	15700000	47100000	0.36:1.00	0.36	119181
493	3917	1032021929	transportin-1	25.43	8	5	5	Carbamidomethylation	16400000	13800000	12400000	46800000	58100000	52100000	15900000	49700000	0.36:1.00	0.36	101802
40	6406	571570888	transformation/transcription domain-associated protein	36.5	2	8	7	Carbamidomethylation	56000000	114000000	51300000	125000000	162000000	128000000	83000000	152000000	0.36:1.00	0.36	430882
474	518	571543479	threonine--tRNA ligase cytoplasmic isoform X3	35.4	13	7	7	Carbamidomethylation	62800000	63400000	76900000	86800000	98600000	109000000	70200000	98800000	0.36:1.00	0.36	82968
501	3142	1477753775	aminopeptidase N	31.58	12	8	7		45900000	51700000	33300000	101000000	107000000	102000000	44300000	102000000	0.36:1.00	0.36	107434
452	674	328783568	ubiquitin carboxyl-terminal hydrolase MINDY-3 homolog	48.24	23	8	8	Carbamidomethylation	74800000	71500000	66100000	213000000	193000000	201000000	75100000	202000000	0.36:1.00	0.36	53601
807	2382	1477748149	protein phosphatase 1B isoform X2	58.43	31	9	9	Carbamidomethylation	96800000	71300000	78700000	318000000	334000000	325000000	96800000	325000000	0.36:1.00	0.36	41715
283	317485	1477742520	uncharacterized protein LOC100577147 isoform X1	57.55	38	15	15	Carbamidomethylation	120000000	121000000	113000000	290000000	295000000	296000000	131000000	477000000	0.36:1.00	0.36	75985
1458	3420	66504360	ATP synthase subunit O mitochondrial	53.35	17	3	3		17200000	18400000	17500000	50100000	45100000	48200000	17700000	51100000	0.35:1.00	0.35	22635
1430	85454	1477719470	protein diaphanous	44.05	3	3	3		6560000	5920000	7720000	11300000	11700000	11600000	8050000	11300000	0.35:1.00	0.35	122858
1143	858	66547453	DEAD-box helicase Dbp80 isoform X1	36.56	9	3	3		12100000	13700000	15600000	47000000	46700000	47500000	16900000	48300000	0.35:1.00	0.35	53236
1148	10086	571553051	zinc finger CCCH domain-containing protein 18	37.73	5	4	4		68300000	74500000	68700000	192000000	160000000	191000000	69200000	187000000	0.35:1.00	0.35	109266
1245	4431	48096836	ras-related protein Rab6 isoform X2	29.27	18	4	4		23900000	23500000	21700000	105000000	73400000	101000000	34800000	101000000	0.35:1.00	0.35	23595
877	598	1477731790	nuclear valosin-containing protein-like	53.44	10	5	5	Carbamidomethylation	6720000	7320000	5260000	22100000	21300000	18500000	7900000	20800000	0.35:1.00	0.35	104286
757	2013	110756881	isopentenyl-diphosphate Delta-isomerase 1 isoform X1	56.92	34	6	6	Carbamidomethylation	64700000	71500000	71000000	156000000	158000000	145000000	70300000	152000000	0.35:1.00	0.35	28309
526	1059	1477750698	catalase isoform X1	94.57	23	8	8	Carbamidomethylation	45800000	48000000	43400000	108000000	104000000	99200000	47200000	108000000	0.35:1.00	0.35	67622
630	1446	1477753565	eukaryotic peptide chain release factor subunit 1 isoform X2	60.74	25	9	9	Carbamidomethylation	60900000	63700000	61700000	209000000	195000000	211000000	68700000	214000000	0.35:1.00	0.35	48999
616	1592	66554764	hsp70-binding protein 1	36.5	38	10	10	Carbamidomethylation	64800000	71000000	59700000	176000000	185000000	171000000	71100000	179000000	0.35:1.00	0.35	42752
253	554	507418852	Rab escort protein	40.69	40	15	15	Carbamidomethylation	121000000	95300000	129000000	482000000	444000000	452000000	151000000	467000000	0.35:1.00	0.35	67180
186	639	1477751757	peroxisomal multifunctional enzyme type 2	54.17	39	19	19	Carbamidomethylation	146000000	143000000	167000000	542000000	481000000	513000000	193000000	550000000	0.35:1.00	0.35	80493
1659	82803	1477734865	X-ray repair cross-complementing protein 5	41.65	3	2	2		6290000	2880000	6910000	16800000	19800000	21300000	6700000	19800000	0.34:1.00	0.34	64919
1017	2048	571561875	26S proteasome non-ATPase regulatory subunit 8	49.84	12	3	3		23400000	22600000	20800000	71700000	67900000	69000000	23500000	68700000	0.34:1.00	0.34	30407
797	4507	1477715547	rabankyrin-5 isoform X2	23.81	4	4	4	Carbamidomethylation	1650000	12600000	971000	12200000	8260000	8250000	12700000	12100000	0.34:1.00	0.34	124745
891	1991	1032022760	glutamine synthetase isoform X1	69.72	25	5	5	Carbamidomethylation	73900000	75100000	62100000	215000000	203000000	213000000	75700000	212000000	0.34:1.00	0.34	45361
851	2628	66499314	ubiquitin carboxyl-terminal hydrolase isozyme L5	38.49	24	5	5	Carbamidomethylation	15200000	8690000	5570000	63400000	74600000	71300000	23800000	69200000	0.34:1.00	0.34	35757
497	292	1477756845	uncharacterized protein LOC411277 isoform X20	75.51	4	7	7	Carbamidomethylation	32000000	35700000	36400000	70000000	69900000	68200000	38000000	72000000	0.34:1.00	0.34	290121
974	2388	571578878	40S ribosomal protein S19	66.22	34	7	7		91300000	94000000	109000000	301000000	322000000	322000000	105000000	316000000	0.34:1.00	0.34	17342
661	1510	1032005044	coatomer subunit epsilon	48.84	35	8	8	Carbamidomethylation	147000000	151000000	155000000	455000000	452000000	458000000	153000000	459000000	0.34:1.00	0.34	36014
426	848	217330555	carboxylesterase	50.97	26	11	11	Carbamidomethylation	70400000	58100000	74900000	244000000	255000000	253000000	69700000	252000000	0.34:1.00	0.34	58711
23	86	1032027904	myosin heavy chain non-muscle isoform X3	28.9	19	25	25	Carbamidomethylation	191000000	234000000	168000000	674000000	719000000	747000000	265000000	747000000	0.34:1.00	0.34	228148
1727	2613	571523648	ubiquitin-conjugating enzyme E2-17 kDa	68.7	20	2	2	Carbamidomethylation	66700000	74000000	67800000	220000000	220000000	218000000	71000000	217000000	0.33:1.00	0.33	16678
1951	4243	328786562	metaxin-2 isoform X2	62.6	9	2	2	Carbamidomethylation	9650000	9140000	7150000	30700000	29400000	32200000	10400000	31200000	0.33:1.00	0.33	30024
1361	2875	1477758263	poly(ADP-ribose) glycohydrolase ARH3	58.31	5	2	2		8260000	8170000	11300000	30600000	34100000	31800000	11000000	32800000	0.33:1.00	0.33	38965
2039	4443	110762954	60S ribosomal protein L34	49.97	13	2	2		107000000	118000000	107000000	353000000	331000000	343000000	111000000	337000000	0.33:1.00	0.33	14102
1466	457065	1032026285	m7GpppN-mRNA hydrolase	47.22	12	4	4		23700000	20000000	12500000	91300000	74200000	87500000	31700000	96600000	0.33:1.00	0.33	53279
1011	3366	1477760908	aldehyde dehydrogenase family 3 member B1 isoform X7	55	13	5	5	Carbamidomethylation	11500000	18400000	18300000	68300000	72200000	64400000	19400000	68300000	0.33:1.00	0.33	60205
581	2435	1477723520	isovaleryl-CoA dehydrogenase mitochondrial	33.53	20	5	5		6130000	4660000	2870000	73400000	76200000	68200000	23600000	74700000	0.33:1.00	0.33	47281
339	1431	1477752765	ribonucleoside-diphosphate reductase large subunit	63.3	17	9	9		41600000	59200000	42600000	197000000	201000000	201000000	67500000	222000000	0.33:1.00	0.33	93905
519	1855	571564565	putative cystathionine gamma-lyase 2 isoform X1	31.96	39	10	10	Carbamidomethylation; Oxidation (M)	157000000	149000000	154000000	600000000	499000000	513000000	154000000	514000000	0.33:1.00	0.33	42916
388	1546	66505984	failed axon connections isoform X1	45.62	37	11	11	Carbamidomethylation	160000000	161000000	116000000	366000000	355000000	347000000	168000000	358000000	0.33:1.00	0.33	44666
1783	2494	48101936	acyl-protein thioesterase 1	33.63	15	2	2	Carbamidomethylation	21800000	21200000	25000000	85800000	81700000	87000000	26800000	84400000	0.32:1.00	0.32	23848
285	2947	1477716997	arginine--tRNA ligase cytoplasmic	29.89	3	2	2		8160000	1750000	5520000	15400000	24900000	20400000	10000000	30900000	0.32:1.00	0.32	77390
1690	2706	66512887	inositol monophosphatase 1	47.3	18	3	3	Carbamidomethylation	7580000	14100000	17100000	49400000	45300000	47200000	14600000	46100000	0.32:1.00	0.32	29834
540	1294	571577775	probable 26S proteasome non-ATPase regulatory subunit 3	49.61	11	4	4	Carbamidomethylation	12600000	16200000	10500000	45000000	39900000	47600000	15900000	44300000	0.32:1.00	0.32	56940
458	7738	571566248	CAD protein isoform X2	23.23	3	4	4		3160000	5130000	4640000	14400000	14600000	15100000	4950000	14000000	0.32:1.00	0.32	253743
1114	2116	1477714787	transport and Golgi organization protein 1 isoform X4	38.74	7	5	5		6240000	8230000	5950000	21900000	26800000	27100000	11600000	28600000	0.32:1.00	0.32	151342
943	1436	66501172	ras-related protein Rab-2	57	31	6	6		49700000	48700000	50000000	110000000	109000000	112000000	49900000	113000000	0.32:1.00	0.32	23686
668	1119	1477746270	NEDD8-activating enzyme E1 catalytic subunit	56.4	33	9	9	Carbamidomethylation	17000000	16300000	19400000	104000000	94300000	107000000	37300000	102000000	0.32:1.00	0.32	49395
700	1882	48130977	60S ribosomal protein L18a	72.2	42	10	10	Carbamidomethylation	262000000	306000000	290000000	874000000	921000000	929000000	295000000	914000000	0.32:1.00	0.32	21022
711	2776	1477741466	uncharacterized protein LOC724555	60.56	59	10	10	Carbamidomethylation	333000000	349000000	340000000	981000000	988000000	994000000	351000000	989000000	0.32:1.00	0.32	22382
300	1531	48105889	60S ribosomal protein L7a	37.63	49	14	14	Carbamidomethylation	472000000	408000000	429000000	1590000000	1700000000	1580000000	475000000	1650000000	0.32:1.00	0.32	30370
352	1148	1477725374	antitrypsin isoform X4	51.02	53	16	16		462000000	460000000	455000000	1640000000	1640000000	1610000000	467000000	1630000000	0.32:1.00	0.32	44789
129	452	66518853	elongation factor Tu mitochondrial	62.16	48	21	21	Carbamidomethylation	783000000	768000000	754000000	2940000000	2780000000	2920000000	790000000	2900000000	0.32:1.00	0.32	52421
70	171	48100966	ATP synthase subunit alpha mitochondrial	41.16	48	24	23	Oxidation (M)	1350000000	1390000000	1320000000	4650000000	4820000000	4650000000	1360000000	4750000000	0.32:1.00	0.32	59512
91	162	66544702	T-complex protein 1 subunit theta	69.45	59	25	25	Carbamidomethylation	865000000	799000000	653000000	2510000000	2200000000	2530000000	845000000	2480000000	0.32:1.00	0.32	59124
1241	3202	328778400	ADP-ribosylation factor-like protein 8B-A	34.25	33	4	3		10100000	10500000	9200000	37300000	32200000	28800000	10000000	32400000	0.31:1.00	0.31	21264
114	186	229892265	heat shock protein Hsp70Ab-like	44.79	40	23	4	Carbamidomethylation; Oxidation (M)	276000000	276000000	271000000	572000000	558000000	622000000	273000000	588000000	0.31:1.00	0.31	70389
914	1742	1477753889	UPF0489 protein C5orf22 homolog isoform X1	51	22	5	5		25900000	33100000	23200000	97800000	94500000	95900000	33200000	94200000	0.31:1.00	0.31	44056
548	1644	571566140	26S proteasome non-ATPase regulatory subunit 11	30.17	19	6	6	Carbamidomethylation	50200000	31900000	38400000	133000000	116000000	136000000	51500000	140000000	0.31:1.00	0.31	47386
739	2299	335057529	26S proteasome non-ATPase regulatory subunit 1-like	46.95	39	10	10	Carbamidomethylation	62800000	97700000	57600000	265000000	278000000	298000000	94200000	295000000	0.31:1.00	0.31	47617
167	680	571530372	DNA damage-binding protein 1	35.65	12	10	10	Carbamidomethylation	61500000	43800000	56400000	287000000	242000000	299000000	72000000	278000000	0.31:1.00	0.31	126547
95	161	66563290	T-complex protein 1 subunit gamma	64.21	47	23	23	Carbamidomethylation	948000000	1010000000	933000000	2890000000	2930000000	3060000000	1000000000	2990000000	0.31:1.00	0.31	61007
27	21	110758921	endoplasmin	73.53	50	38	36		1080000000	1110000000	1050000000	4450000000	4250000000	4420000000	1120000000	4510000000	0.31:1.00	0.31	92147
1760	10554	1477744301	PIH1 domain-containing protein 1 isoform X1	54	7	2	2		4330000	4410000	7880000	23000000	23400000	26700000	7280000	24300000	0.30:1.00	0.3	29868
1399	8663	1032001372	importin-11 isoform X1	30.77	3	2	2		1540000	2320000	2070000	7790000	6330000	5950000	2200000	7230000	0.30:1.00	0.3	112183
1665	2432	1477746762	glutathione S-transferase 1-1	25.13	13	2	2	Carbamidomethylation	9790000	8750000	10500000	29700000	45700000	40400000	11800000	39700000	0.30:1.00	0.3	26951
623	1598	571549122	very long-chain specific acyl-CoA dehydrogenase mitochondrial	45.97	8	4	4	Carbamidomethylation	8410000	9110000	8190000	46400000	45100000	47600000	14400000	46700000	0.30:1.00	0.3	70537
748	1237	328777566	uncharacterized protein LOC412149 isoform X1	54.5	18	5	5	Carbamidomethylation	36900000	29700000	34600000	116000000	116000000	109000000	35500000	109000000	0.30:1.00	0.3	41628
879	1775	571559515	elongation factor Ts mitochondrial	44.8	30	5	5	Carbamidomethylation	40400000	39300000	34600000	146000000	145000000	143000000	40200000	143000000	0.30:1.00	0.3	34049
684	1541	571578026	60S ribosomal protein L12	60.54	51	7	7	Carbamidomethylation	286000000	291000000	294000000	965000000	871000000	957000000	292000000	943000000	0.30:1.00	0.3	17918
488	20150	94400889	cytochrome P450 314A1	28.74	19	7	7	Carbamidomethylation	42000000	41600000	10300000	208000000	205000000	198000000	47500000	204000000	0.30:1.00	0.3	58794
56	111	66525576	aldose reductase	63.7	92	29	29	Carbamidomethylation	8230000000	8590000000	7650000000	20600000000	21100000000	20600000000	8360000000	20900000000	0.30:1.00	0.3	36082
1113	1810	328789848	serine/threonine-protein kinase PAK 3 isoform X2	41.98	6	2	2	Carbamidomethylation	3780000	9140000	5560000	25100000	22000000	25200000	7260000	25100000	0.29:1.00	0.29	64201
946	2162	328788617	lysine--tRNA ligase isoform X2	41.84	13	4	4	Carbamidomethylation	4810000	3270000	5080000	41600000	41600000	31000000	9320000	39000000	0.29:1.00	0.29	67593
908	5272	571509908	spermine synthase isoform X1	75.5	17	5	5	Carbamidomethylation	57500000	61000000	57300000	87500000	127000000	86900000	61100000	106000000	0.29:1.00	0.29	41257
485	2687	1477715762	glucose 1 6-bisphosphate synthase isoform X1	77.35	15	7	7	Carbamidomethylation	57200000	19000000	39000000	98600000	112000000	117000000	63700000	122000000	0.29:1.00	0.29	69567
230	2940	1477750329	importin-5	32.73	12	8	8	Carbamidomethylation	25700000	35000000	23600000	108000000	102000000	102000000	40200000	117000000	0.29:1.00	0.29	124541
376	1504	571558143	serine hydroxymethyltransferase cytosolic isoform X1	43.43	26	12	12	Carbamidomethylation	97500000	136000000	104000000	479000000	457000000	451000000	119000000	464000000	0.29:1.00	0.29	61232
193	2189	328783055	leucine-rich repeat-containing protein 47	69.38	38	15	15	Carbamidomethylation	146000000	166000000	155000000	547000000	534000000	518000000	183000000	536000000	0.29:1.00	0.29	60225
104	1216	1477733232	uncharacterized protein LOC725621	55.91	22	20	19	Carbamidomethylation	75600000	77000000	70100000	699000000	701000000	684000000	110000000	705000000	0.29:1.00	0.29	122175
1795	3965	571562306	ras-related protein Ral-a isoform X2	45.74	15	2	2		6840000	6450000	6610000	20500000	24300000	24900000	6610000	23200000	0.28:1.00	0.28	22308
1519	4348	110749564	histone H2B	43.62	26	3	2		112000000	119000000	116000000	396000000	427000000	426000000	117000000	423000000	0.28:1.00	0.28	14058
1408	3027	66508961	flavin reductase (NADPH) isoform X1	73.66	23	3	3	Carbamidomethylation	8710000	10400000	8510000	35100000	36900000	37800000	10300000	36600000	0.28:1.00	0.28	22167
1463	122120	1032011470	wolframin isoform X2	36.88	5	3	3	Carbamidomethylation	5110000	8690000	2570000	26900000	29100000	26400000	7770000	27800000	0.28:1.00	0.28	96348
1039	960	571576665	cytoplasmic dynein 1 intermediate chain isoform X34	88.4	9	4	4	Carbamidomethylation	30800000	30800000	31000000	83100000	81200000	76900000	31200000	80000000	0.28:1.00	0.28	73383
1406	2630	66519157	proteasome subunit beta type-2	53.35	24	4	4		39100000	27800000	41700000	149000000	153000000	145000000	42600000	150000000	0.28:1.00	0.28	23631
1186	2578	1477751322	xaa-Pro dipeptidase	46.62	11	4	4	Carbamidomethylation	8110000	1100000	5690000	44200000	44400000	46900000	11600000	45100000	0.28:1.00	0.28	55465
1164	2111	328788587	40S ribosomal protein S15Aa	39.45	32	5	5		76400000	76800000	45800000	275000000	263000000	271000000	71100000	273000000	0.28:1.00	0.28	14762
1002	2423	571568825	probable methylmalonate-semialdehyde dehydrogenase [acylating] mitochondrial isoform X2	55.06	19	6	6	Carbamidomethylation	16300000	10900000	23300000	71500000	72500000	63900000	20400000	76500000	0.28:1.00	0.28	53097
628	1125	295842220	thioredoxin peroxidase 3 isoform 1	54.38	55	11	6	Carbamidomethylation	132000000	128000000	130000000	407000000	390000000	393000000	135000000	403000000	0.28:1.00	0.28	27168
783	3479	48137874	major royal jelly protein 1	55.32	35	8	8	Oxidation (M); Carbamidomethylation	177000000	151000000	133000000	504000000	524000000	497000000	162000000	512000000	0.28:1.00	0.28	40940
707	1192	571558591	ADP-ribosylation factor 2	53.86	76	10	8	Carbamidomethylation	28900000	36200000	45300000	110000000	112000000	120000000	43300000	127000000	0.28:1.00	0.28	20422
633	19964	66500091	motile sperm domain-containing protein 2	60.52	31	9	9	Carbamidomethylation	73000000	83400000	51400000	317000000	287000000	297000000	86000000	325000000	0.28:1.00	0.28	56648
296	1599	1477714609	importin-7	46.8	16	11	11	Carbamidomethylation	53200000	36000000	28200000	146000000	170000000	135000000	55100000	149000000	0.28:1.00	0.28	121156
1568	200692	58585174	hymenoptaecin preproprotein	65.11	18	2	2		24900000	33000000	26800000	115000000	112000000	120000000	31600000	116000000	0.27:1.00	0.27	14492
1736	3296	1477728010	ubiquitin-like modifier-activating enzyme 5 isoform X2	45.55	11	2	2	Carbamidomethylation	40500000	39700000	37500000	115000000	139000000	138000000	36500000	135000000	0.27:1.00	0.27	41891
1277	3618	571540640	SRSF protein kinase 3 isoform X2	42.7	8	3	3	Carbamidomethylation	2700000	4080000	4180000	16300000	16500000	15000000	4080000	15300000	0.27:1.00	0.27	71616
1184	2406	328791500	serine/threonine-protein kinase STE20	42.05	9	3	3		10700000	10700000	9210000	38900000	38900000	34000000	10900000	40500000	0.27:1.00	0.27	56987
892	2254	209180477	lambda crystallin-like protein	37.05	15	3	3		2030000	8480000	2060000	32100000	29700000	31400000	8290000	30800000	0.27:1.00	0.27	35861
1599	4314	48097144	probable signal peptidase complex subunit 2	32.1	19	3	3		7380000	10300000	11400000	53700000	46600000	39100000	12600000	46600000	0.27:1.00	0.27	21301
690	3737	328785490	tubulin gamma-2 chain	68.81	13	4	4	Carbamidomethylation	20100000	19900000	19500000	44600000	47800000	49700000	19900000	47800000	0.27:1.00	0.27	51359
635	1918	66509916	serine--tRNA ligase cytoplasmic	47.44	12	4	4		9200000	4970000	7390000	39100000	39800000	39800000	10100000	41900000	0.27:1.00	0.27	57414
1511	3870	1032016369	60S ribosomal protein L11	46.66	19	4	4	Carbamidomethylation	106000000	95800000	100000000	281000000	286000000	283000000	101000000	289000000	0.27:1.00	0.27	22845
697	2361	328792585	cyclin-dependent kinase 10	28.5	13	5	4		50400000	22000000	15500000	106000000	108000000	115000000	30900000	110000000	0.27:1.00	0.27	46539
751	2370	1477739797	AP-1 complex subunit beta-1 isoform X2	41.43	9	5	5	Carbamidomethylation	7640000	12800000	9610000	63000000	64500000	62400000	14400000	63000000	0.27:1.00	0.27	102076
505	1021	1477724313	splicing factor 3B subunit 3	34.81	6	5	5	Carbamidomethylation	10900000	10300000	6590000	29700000	26600000	29000000	8930000	28400000	0.27:1.00	0.27	135290
950	2637	66547365	26S proteasome non-ATPase regulatory subunit 13	65.48	17	6	6	Carbamidomethylation	37100000	37900000	40900000	149000000	161000000	151000000	42000000	155000000	0.27:1.00	0.27	43640
673	1019	1477728332	importin subunit alpha	77.24	21	7	7	Carbamidomethylation	66700000	73600000	70100000	267000000	246000000	200000000	72300000	246000000	0.27:1.00	0.27	56951
118	696	1477753188	importin-4	63.72	12	10	10	Carbamidomethylation	27400000	29700000	28600000	131000000	135000000	144000000	31300000	138000000	0.27:1.00	0.27	121481
360	258	66532824	ATP-dependent RNA helicase WM6	37.74	31	10	10	Carbamidomethylation	136000000	145000000	125000000	612000000	578000000	557000000	140000000	574000000	0.27:1.00	0.27	48794
204	2734	66548257	cullin-associated NEDD8-dissociated protein 1 isoform X1	71.87	13	12	12	Carbamidomethylation	89100000	57400000	88300000	170000000	172000000	161000000	94100000	168000000	0.27:1.00	0.27	138770
196	875	571573727	MICOS complex subunit Mic60 isoform X2	25.29	20	12	12	Carbamidomethylation	43500000	75100000	57800000	338000000	436000000	357000000	101000000	384000000	0.27:1.00	0.27	98135
50	71	66513481	ubiquitin-like modifier-activating enzyme 1	60.85	33	26	26	Carbamidomethylation	98600000	124000000	123000000	925000000	867000000	894000000	190000000	913000000	0.27:1.00	0.27	117106
1013	945	1477741822	protein transport protein Sec31A	56.57	4	4	3	Carbamidomethylation	69200000	76500000	67100000	281000000	284000000	277000000	72700000	276000000	0.26:1.00	0.26	138843
786	1215	66533927	importin subunit alpha-7	49.15	10	3	3	Carbamidomethylation	12100000	3040000	1730000	55000000	53800000	56000000	14500000	55000000	0.26:1.00	0.26	58714
1034	60435	110756594	eukaryotic translation initiation factor 2A	23.21	8	3	3		9140000	777000	3960000	41400000	35400000	36700000	9540000	37100000	0.26:1.00	0.26	65292
1486	3093	571500813	40S ribosomal protein S17	72.12	34	4	4	Carbamidomethylation	43700000	40100000	36900000	154000000	157000000	150000000	42200000	152000000	0.26:1.00	0.26	15378
831	1058	66557450	ras-related protein Rab-14	54.89	34	5	4		20200000	18200000	15300000	96400000	95800000	99300000	25800000	97300000	0.26:1.00	0.26	24298
961	1306	571565126	COP9 signalosome complex subunit 5 isoform X2	57.27	15	5	5	Carbamidomethylation	16600000	25500000	17500000	84200000	77200000	76100000	24100000	79800000	0.26:1.00	0.26	38702
634	510	66548942	eukaryotic translation initiation factor 3 subunit B	51.39	12	6	6		13900000	24100000	24800000	55900000	58800000	52200000	27300000	55400000	0.26:1.00	0.26	81550
446	1854	48112647	tRNA-splicing ligase RtcB homolog	75.6	23	7	7	Carbamidomethylation	21800000	25000000	18100000	175000000	166000000	168000000	47100000	174000000	0.26:1.00	0.26	56189
423	958	66504343	40S ribosomal protein S3	97.31	57	13	13	Carbamidomethylation	216000000	210000000	198000000	642000000	635000000	624000000	214000000	636000000	0.26:1.00	0.26	26842
1751	4776	66525079	serine/threonine-protein kinase grp	52.02	5	2	2		2970000	3140000	1620000	10500000	10400000	11200000	2680000	10500000	0.25:1.00	0.25	53945
1226	221567	339717135	uncharacterized protein LOC100642173 precursor	45.11	15	4	4	Carbamidomethylation	3670000	9770000	11300000	45700000	52100000	47800000	12800000	49100000	0.25:1.00	0.25	45409
1298	3319	1477714707	D-2-hydroxyglutarate dehydrogenase mitochondrial	43.79	14	4	4	Carbamidomethylation	2460000	5270000	3150000	20900000	22500000	18600000	6280000	21700000	0.25:1.00	0.25	56112
1076	3512	66499585	60S ribosomal protein L17	39.27	25	6	6	Carbamidomethylation	415000000	430000000	426000000	1250000000	1240000000	1350000000	429000000	1390000000	0.25:1.00	0.25	21380
343	887	1477748442	annexin B9	27.9	32	8	7	Carbamidomethylation	19400000	8510000	31500000	92300000	92100000	93300000	23100000	92700000	0.25:1.00	0.25	36154
785	1123	66530338	probable phosphoserine aminotransferase	84.33	28	8	8		29700000	45200000	26100000	130000000	137000000	143000000	43800000	140000000	0.25:1.00	0.25	41452
652	1744	66519683	adenosylhomocysteinase	65.32	25	9	9	Carbamidomethylation	116000000	78100000	95100000	542000000	552000000	550000000	111000000	548000000	0.25:1.00	0.25	47977
171	366	1032004544	elongation factor 1-gamma	56.49	48	18	18	Carbamidomethylation	677000000	686000000	663000000	3520000000	3580000000	3590000000	682000000	3570000000	0.25:1.00	0.25	48986
36	19	1477719754	heat shock protein 83	46.17	54	37	27	Carbamidomethylation	877000000	898000000	875000000	3000000000	2920000000	2850000000	901000000	2950000000	0.25:1.00	0.25	82744
10	1313	1477744205	filamin-like isoform X2	35.54	20	27	27	Carbamidomethylation	138000000	127000000	151000000	511000000	522000000	530000000	207000000	538000000	0.25:1.00	0.25	263162
1830	20271	66523789	translin	51.96	14	2	2		14800000	5740000	7890000	56800000	51900000	56600000	13800000	56300000	0.24:1.00	0.24	27381
1042	1663	1477722420	dnaJ homolog subfamily C member 3	53.83	16	5	5	Carbamidomethylation	6150000	6770000	5560000	15800000	19700000	22400000	6830000	19800000	0.24:1.00	0.24	55546
675	1774	328788537	ubiquitin carboxyl-terminal hydrolase 5	52.9	13	6	6	Carbamidomethylation	15600000	17800000	18200000	87100000	87900000	91000000	19800000	85500000	0.24:1.00	0.24	91438
919	2544	1477754348	proteasome subunit alpha type-2	84.48	43	7	7		74000000	71500000	59500000	234000000	234000000	242000000	68700000	239000000	0.24:1.00	0.24	25785
348	3143	1032014912	uncharacterized protein LOC113218520	86.52	31	15	15		450000000	440000000	454000000	2320000000	2320000000	2160000000	472000000	2270000000	0.24:1.00	0.24	45563
59	548	1477747834	C-1-tetrahydrofolate synthase cytoplasmic isoform X1	87.83	40	25	25	Carbamidomethylation	233000000	239000000	228000000	970000000	1060000000	1070000000	258000000	1040000000	0.24:1.00	0.24	101468
1559	5261	571574741	vesicular integral-membrane protein VIP36 isoform X2	62.88	7	2	2		15100000	14300000	15000000	68400000	68300000	70100000	15700000	69600000	0.23:1.00	0.23	37152
1498	40084	1477723510	mitotic spindle assembly checkpoint protein MAD2A isoform X2	47.18	12	2	2		665000	8100000	3750000	46500000	45600000	47700000	10700000	46200000	0.23:1.00	0.23	23329
1326	1781	571569980	trehalase isoform X2	43	5	2	2		8900000	9430000	8690000	42900000	40200000	39100000	9450000	41400000	0.23:1.00	0.23	66348
88	131	66535209	tubulin alpha-1 chain	41.55	77	25	2	Carbamidomethylation	23700000	33800000	29000000	176000000	141000000	154000000	35900000	154000000	0.23:1.00	0.23	49967
1400	10315	571577125	CAAX prenyl protease 1 homolog isoform X2	25.32	6	2	2		4890000	0	1590000	26600000	24500000	24700000	5620000	24800000	0.23:1.00	0.23	43537
509	5631	571531523	probable helicase with zinc finger domain	57.62	6	3	3		5930000	8700000	10200000	37700000	35700000	36200000	8430000	36200000	0.23:1.00	0.23	104400
915	1904	571562753	casein kinase II subunit alpha isoform X1	54.03	10	3	3		13900000	10200000	17100000	72300000	61300000	68000000	15900000	70400000	0.23:1.00	0.23	55636
773	5551	1477757439	phenylalanine--tRNA ligase alpha subunit isoform X1	42.87	7	3	3		1070000	2450000	2420000	16600000	13700000	17300000	3800000	16600000	0.23:1.00	0.23	80445
704	2915	571527843	tryptophan--tRNA ligase cytoplasmic	65.87	14	4	4		18700000	14300000	19400000	76200000	76100000	75400000	19500000	76000000	0.23:1.00	0.23	46704
909	6008	571544977	ATP-binding cassette sub-family F member 3 isoform X2	43.36	12	4	4	Carbamidomethylation	5360000	8570000	3800000	19400000	22900000	20400000	6960000	23600000	0.23:1.00	0.23	75098
1022	3631	66499731	actin-related protein 3	32.31	18	4	4	Carbamidomethylation	8620000	9300000	1550000	43500000	31200000	37700000	9340000	41900000	0.23:1.00	0.23	46859
853	2770	571532377	cytochrome b-c1 complex subunit Rieske mitochondrial	78.68	36	6	6		46500000	79900000	40600000	220000000	218000000	229000000	68300000	223000000	0.23:1.00	0.23	29811
314	1369	110749420	AFG3-like protein 2	54.71	11	6	6		11700000	9280000	10200000	50900000	46800000	46700000	14400000	50700000	0.23:1.00	0.23	91106
[truncated: 142 more rows]

## Sheet: S5
Table S5. Biological pathway enrichment of up-regulated proteins identified in drone, and worker of the embryo at 30 h. Significant biological pathway enrichment of the identified proteins was analyzed by the GO plugins of ClueGO and KEGG Orthology-Based Annotation System (KOBAS, http://kobas.cbi.pku.edu.cn).Protein sequences were aligned with the A. mellifera database and then pathway enrichment…
[truncated: 42 more rows]

[truncated: 11 more sheets: S6, S7, S8, S9, S10, S11, S12 , S13, S14, S15, S16]
